# Supplementary material for: Will the negative psychological perceptions of investors reduce platform liquidity? Evidence from China’s online loans
Source: PLoS One. 2023 Oct 10;18(10):e0292158. doi: 10.1371/journal.pone.0292158 (PMC10564232; doi:10.1371/journal.pone.0292158)
Supplement: S1 Dataset — (XLS) [file pone.0292158.s001.xls]

## Sheet: Sheet1
date	PID	netinflow	amount	balance	num_borrowers	maturity	avg_commit	yield	num_investors	location	city	type	Problem_type	capital	Onlinetime	year	month	yq	ymonth	year_on	month_on	time	ltime	lvol	posvol	posmth	earliest	lnamt	lnflow	lninv	lnbor	lnba	lnmatu	lnCap	lncommit	L1_rate	det_inv	det_bor	g_inv	g_bor	state	miny	vc	IPO	ntype	med_cap	morecap	q_cap	SAV
10/1/2017	1	1229.59	23113.8	41220.8	141805	2.3	3.2	9.35	7227	Zhejiang_Hangzhou	Zhejiang	Private sector		10000	2016-07-01	2017	10	231	693	2016	7	15	2.70805	22201.8	0		692	10.0482	7.11444	8.88558	11.8622	10.6267	0.83291	9.21034	1.16315	9.42	339	-23702	0.049216	-0.143208	0	1	0	0	2	5000	1	4	87348.3
11/1/2017	1	1108.01	31024	52848.9	170340	2.14	2.7	8.8	11497	Zhejiang_Hangzhou	Zhejiang	Private sector		10000	2016-07-01	2017	11	231	694	2016	7	16	2.77259	23113.8	0		692	10.3425	7.01032	9.34984	12.0456	10.8752	0.760806	9.21034	0.993252	9.35	4270	28535	0.59084	0.201227	0	1	0	0	2	5000	1	4	88022.7
12/1/2017	1	337.29	19701.5	43602.6	113460	3.24	1.53	9.29	12919	Zhejiang_Hangzhou	Zhejiang	Private sector		10000	2016-07-01	2017	12	231	695	2016	7	17	2.83321	31024	0		692	9.88845	5.82094	9.46645	11.6392	10.6829	1.17557	9.21034	0.425268	8.8	1422	-56880	0.123684	-0.33392	0	1	0	0	2	5000	1	4	88606.5
1/1/2018	1	868.79	33629.9	60015.4	113460	1.92		8.61		Zhejiang_Hangzhou	Zhejiang	Private sector		10000	2016-07-01	2018	1	232	696	2016	7	18	2.89037	19701.5	0		692	10.4232	6.7671		11.6392	11.0024	0.652326	9.21034		9.29		0		0	0	1	0	0	2	5000	1	4	90519
2/1/2018	1	2084.4	48739.4	67074.1	92381	1.56		7.82		Zhejiang_Hangzhou	Zhejiang	Private sector		10000	2016-07-01	2018	2	232	697	2016	7	19	2.94444	33629.9	0		692	10.7942	7.64224		11.4337	11.1136	0.444686	9.21034		8.61		-21079		-0.185783	0	1	0	0	2	5000	1	4	91445
3/1/2018	1	534.27	68977.4	72864.9	156212	1.95		7.83		Zhejiang_Hangzhou	Zhejiang	Private sector		10000	2016-07-01	2018	3	232	698	2016	7	20	2.99573	48739.4	0		692	11.1415	6.2809		11.959	11.1964	0.66783	9.21034		7.82		63831		0.690954	0	1	0	0	2	5000	1	4	92314.8
4/1/2018	1	1354.19	41648.6	55210	111287	0.92		7.21		Zhejiang_Hangzhou	Zhejiang	Private sector		10000	2016-07-01	2018	4	233	699	2016	7	21	3.04452	68977.4	0		692	10.637	7.21096		11.6199	10.9189	-0.0833805	9.21034		7.83		-44925		-0.28759	0	1	0	0	2	5000	1	4	93353.4
5/1/2018	1	1052.48	43505	51270.6	103914	0.75		7.44		Zhejiang_Hangzhou	Zhejiang	Private sector		10000	2016-07-01	2018	5	233	700	2016	7	22	3.09104	41648.6	0		692	10.6806	6.9589		11.5513	10.8449	-0.287681	9.21034		7.21		-7373		-0.0662521	0	1	0	0	2	5000	1	4	94334.2
6/1/2018	1	1126.01	44174.8	49640.4	105298	0.92		8.39		Zhejiang_Hangzhou	Zhejiang	Private sector		10000	2016-07-01	2018	6	233	701	2016	7	23	3.13549	43505	0		692	10.6959	7.02644		11.5646	10.8126	-0.0833805	9.21034		7.44		1384		0.0133187	0	1	0	0	2	5000	1	4	96021.6
7/1/2018	1	495.33	38546.4	36627.7	92675	0.68		8.39		Zhejiang_Hangzhou	Zhejiang	Private sector		10000	2016-07-01	2018	7	234	702	2016	7	24	3.17805	44174.8	0		692	10.5596	6.20522		11.4368	10.5086	-0.385661	9.21034		8.39		-12623		-0.119879	0	1	0	0	2	5000	1	4	97430.8
8/1/2018	1	52.51	25803.1	27142.2	62078	0.61		8.37		Zhejiang_Hangzhou	Zhejiang	Private sector		10000	2016-07-01	2018	8	234	703	2016	7	25	3.21888	38546.4	0		692	10.1583	3.961		11.0361	10.2088	-0.494295	9.21034		8.39		-30597		-0.330154	0	1	0	0	2	5000	1	4	98986.4
9/1/2018	1	945.47	25614.8	32336.5	77133	0.98		9.11		Zhejiang_Hangzhou	Zhejiang	Private sector		10000	2016-07-01	2018	9	234	704	2016	7	26	3.2581	25803.1	0		692	10.1509	6.85168		11.2533	10.384	-0.0202017	9.21034		8.37		15055		0.242517	0	1	0	0	2	5000	1	4	100612
10/1/2018	1	-448.01	27052.9	27940.2	54379	0.46				Zhejiang_Hangzhou	Zhejiang	Private sector		10000	2016-07-01	2018	10	235	705	2016	7	27	3.29584	25614.8	0		692	10.2056			10.9037	10.2378	-0.776527	9.21034		9.11		-22754		-0.294997	0	1	0	0	2	5000	1	4	101888
7/1/2017	2	279.07	4266.17	26759	296	10.85	5.01	9.25	851	Sichuan_Leshan	Sichuan	State-owned holdings		5000	2015-04-03	2017	7	230	690	2015	4	27	3.29584	3395.98	0		683	8.35847	5.63146	6.74641	5.69036	10.1946	2.38416	8.51719	1.61144	9.07	43	62	0.0532178	0.264957	1	0	0	0	1	5000	1	2	46443.3
8/1/2017	2	65.96	3352.74	28736.6	264	12.2	4.12	9.14	814	Sichuan_Leshan	Sichuan	State-owned holdings		5000	2015-04-03	2017	8	230	691	2015	4	28	3.33221	4266.17	0		683	8.11753	4.18905	6.70196	5.57595	10.2659	2.50144	8.51719	1.41585	9.25	-37	-32	-0.0434783	-0.108108	1	0	0	0	1	5000	1	2	46795.7
9/1/2017	2	-55.5	3967.36	31018.3	239	15.24	4.63	8.97	856	Sichuan_Leshan	Sichuan	State-owned holdings		5000	2015-04-03	2017	9	230	692	2015	4	29	3.3673	3352.74	0		683	8.28586		6.75227	5.47646	10.3423	2.72392	8.51719	1.53256	9.14	42	-25	0.0515971	-0.094697	1	0	0	0	1	5000	1	2	47316.6
10/1/2017	2	160.78	3101.38	32846.3	131	9.9	4.24	9.33	731	Sichuan_Leshan	Sichuan	State-owned holdings		5000	2015-04-03	2017	10	231	693	2015	4	30	3.4012	3967.36	0		683	8.0396	5.08004	6.59441	4.8752	10.3996	2.29253	8.51719	1.44456	8.97	-125	-108	-0.146028	-0.451883	1	0	0	0	1	5000	1	2	47561.6
11/1/2017	2	210.9	4543.97	35980.6	361	12.02	5.63	9.44	807	Sichuan_Leshan	Sichuan	State-owned holdings		5000	2015-04-03	2017	11	231	694	2015	4	31	3.43399	3101.38	0		683	8.42156	5.35138	6.69332	5.88888	10.4907	2.48657	8.51719	1.72811	9.33	76	230	0.103967	1.75572	1	0	0	0	1	5000	1	2	47886.5
12/1/2017	2	-76.58	1850.54	35419.4	120	12.9	2.97	9.32	623	Sichuan_Leshan	Sichuan	State-owned holdings		5000	2015-04-03	2017	12	231	695	2015	4	32	3.46574	4543.97	0		683	7.52323		6.43455	4.78749	10.475	2.55723	8.51719	1.08856	9.44	-184	-241	-0.228005	-0.66759	1	0	0	0	1	5000	1	2	48124.4
1/1/2018	2	116.51	1998.16	32617	120	12.69		9.68		Sichuan_Leshan	Sichuan	State-owned holdings		5000	2015-04-03	2018	1	232	696	2015	4	33	3.49651	1850.54	0		683	7.59998	4.75798		4.78749	10.3926	2.54081	8.51719		9.32		0		0	1	0	0	0	1	5000	1	2	49011.2
2/1/2018	2	-159.1	1268.3	31821.7	85	16.23		9.89		Sichuan_Leshan	Sichuan	State-owned holdings		5000	2015-04-03	2018	2	232	697	2015	4	34	3.52636	1998.16	0		683	7.14543			4.44265	10.3679	2.78686	8.51719		9.68		-35		-0.291667	1	0	0	0	1	5000	1	2	49393.3
3/1/2018	2	-8.62	3091.84	31341	180	15.85		9.92		Sichuan_Leshan	Sichuan	State-owned holdings		5000	2015-04-03	2018	3	232	698	2015	4	35	3.55535	1268.3	0		683	8.03652			5.19296	10.3527	2.76317	8.51719		9.89		95		1.11765	1	0	0	0	1	5000	1	2	49943.6
4/1/2018	2	46.82	4982.67	33536.3	523	17.62		10.07		Sichuan_Leshan	Sichuan	State-owned holdings		5000	2015-04-03	2018	4	233	699	2015	4	36	3.58352	3091.84	0		683	8.51372	3.84631		6.25958	10.4204	2.86903	8.51719		9.92		343		1.90556	1	0	0	0	1	5000	1	2	50403.1
5/1/2018	2	-205.69	3759.42	32121.6	345	25.35		10.66		Sichuan_Leshan	Sichuan	State-owned holdings		5000	2015-04-03	2018	5	233	700	2015	4	37	3.61092	4982.67	0		683	8.23202			5.84354	10.3773	3.23278	8.51719		10.07		-178		-0.340344	1	0	0	0	1	5000	1	2	50850.5
6/1/2018	2	-179.11	515.6	30291.9	31	17.67		10.05		Sichuan_Leshan	Sichuan	State-owned holdings		5000	2015-04-03	2018	6	233	701	2015	4	38	3.63759	3759.42	0		683	6.24533			3.43399	10.3186	2.87187	8.51719		10.66		-314		-0.910145	1	0	0	0	1	5000	1	2	51618.3
7/1/2018	2	-204.16	1655.5	28226.1	201	20.62		10.39		Sichuan_Leshan	Sichuan	State-owned holdings		5000	2015-04-03	2018	7	234	702	2015	4	39	3.66356	515.6	0		683	7.41186			5.3033	10.248	3.02626	8.51719		10.05		170		5.48387	1	0	0	0	1	5000	1	2	52130.6
8/1/2018	2	42.39	2161.6	27614.5	208	17.04		10.09		Sichuan_Leshan	Sichuan	State-owned holdings		5000	2015-04-03	2018	8	234	703	2015	4	40	3.68888	1655.5	0		683	7.6786	3.74691		5.33754	10.2261	2.83556	8.51719		10.39		7		0.0348259	1	0	0	0	1	5000	1	2	52667
9/1/2018	2	-128.87	3200.3	27148.7	137	15.18		10.05		Sichuan_Leshan	Sichuan	State-owned holdings		5000	2015-04-03	2018	9	234	704	2015	4	41	3.71357	2161.6	0		683	8.071			4.91998	10.2091	2.71998	8.51719		10.09		-71		-0.341346	1	0	0	0	1	5000	1	2	53095
10/1/2018	2	-126.13	253.75	24897.4	6	12				Sichuan_Leshan	Sichuan	State-owned holdings		5000	2015-04-03	2018	10	235	705	2015	4	42	3.73767	3200.3	0		683	5.53635			1.79176	10.1225	2.48491	8.51719		10.05		-131		-0.956204	1	0	0	0	1	5000	1	2	53348.8
7/1/2017	3	114.71	1794	2605.8	61	1.18	5.22	8.15	344	Guangdong_Shenzhen	Guangdong	Venture capital system		5000	2016-03-01	2017	7	230	690	2016	3	16	2.77259	2308.74	0		678	7.4922	4.74241	5.84064	4.11087	7.8655	0.165515	8.51719	1.6525	8.21	24	56	0.075	11.2	0	0	1	0	3	5000	1	2	113402
8/1/2017	3	88.24	2237.5	2679.51	77	1.52	6.41	8.43	349	Guangdong_Shenzhen	Guangdong	Venture capital system		5000	2016-03-01	2017	8	230	691	2016	3	17	2.83321	1794	0		678	7.71311	4.48006	5.85507	4.3438	7.89339	0.418711	8.51719	1.85786	8.15	5	16	0.0145349	0.262295	0	0	1	0	3	5000	1	2	114872
9/1/2017	3	171.03	2192.74	3111.55	104	1.27	4.63	8.44	474	Guangdong_Shenzhen	Guangdong	Venture capital system		5000	2016-03-01	2017	9	230	692	2016	3	18	2.89037	2237.5	0		678	7.69291	5.14184	6.16121	4.64439	8.04288	0.239018	8.51719	1.53256	8.43	125	27	0.358166	0.350649	0	0	1	0	3	5000	1	2	116314
10/1/2017	3	46.91	1722	2897.09	91	0.96	3.6	8.19	478	Guangdong_Shenzhen	Guangdong	Venture capital system		5000	2016-03-01	2017	10	231	693	2016	3	19	2.94444	2192.74	0		678	7.45124	3.84823	6.16961	4.51086	7.97146	-0.040821	8.51719	1.28093	8.44	4	-13	0.0084388	-0.125	0	0	1	0	3	5000	1	2	117307
11/1/2017	3	30	2134	2665	9	1	4.18	8.33	511	Guangdong_Shenzhen	Guangdong	Venture capital system		5000	2016-03-01	2017	11	231	694	2016	3	20	2.99573	1722	0		678	7.66575	3.4012	6.23637	2.19722	7.88796	1e-06	8.51719	1.43031	8.19	33	-82	0.0690377	-0.901099	0	0	1	0	3	5000	1	2	118474
12/1/2017	3	-50	3143	3101.01	48	0.86	6.48	8.09	485	Guangdong_Shenzhen	Guangdong	Venture capital system		5000	2016-03-01	2017	12	231	695	2016	3	21	3.04452	2134	0		678	8.05293		6.18415	3.8712	8.03948	-0.150822	8.51719	1.86872	8.33	-26	39	-0.0508806	4.33333	0	0	1	0	3	5000	1	2	118979
1/1/2018	3	88	3204	2884.01	48	0.73		7.73		Guangdong_Shenzhen	Guangdong	Venture capital system		5000	2016-03-01	2018	1	232	696	2016	3	22	3.09104	3143	0		678	8.07216	4.47734		3.8712	7.96694	-0.314709	8.51719		8.09		0		0	0	0	1	0	3	5000	1	2	122424
2/1/2018	3	60	1666.01	1116.01	58	1.03		7.91		Guangdong_Shenzhen	Guangdong	Venture capital system		5000	2016-03-01	2018	2	232	697	2016	3	23	3.13549	3204	0		678	7.41819	4.09434		4.06044	7.01752	0.0295598	8.51719		7.73		10		0.208333	0	0	1	0	3	5000	1	2	123283
3/1/2018	3	-60	2236.5	1534.5	94	1.52		8.05		Guangdong_Shenzhen	Guangdong	Venture capital system		5000	2016-03-01	2018	3	232	698	2016	3	24	3.17805	1666.01	0		678	7.71267			4.54329	7.33596	0.418711	8.51719		7.91		36		0.62069	0	0	1	0	3	5000	1	2	124549
4/1/2018	3		2401.58	2208.49	97	1.87		8.55		Guangdong_Shenzhen	Guangdong	Venture capital system		5000	2016-03-01	2018	4	233	699	2016	3	25	3.21888	2236.5	0		678	7.78388			4.57471	7.70006	0.625939	8.51719		8.05		3		0.0319149	0	0	1	0	3	5000	1	2	125473
5/1/2018	3	100	2686	3007	112	1.14		8.72		Guangdong_Shenzhen	Guangdong	Venture capital system		5000	2016-03-01	2018	5	233	700	2016	3	26	3.2581	2401.58	0		678	7.89581	4.60517		4.7185	8.0087	0.131029	8.51719		8.55		15		0.154639	0	0	1	0	3	5000	1	2	126797
6/1/2018	3	-100	3025	3077.01	120	1.18		7.86		Guangdong_Shenzhen	Guangdong	Venture capital system		5000	2016-03-01	2018	6	233	701	2016	3	27	3.29584	2686	0		678	8.01467			4.78749	8.03171	0.165515	8.51719		8.72		8		0.0714286	0	0	1	0	3	5000	1	2	129547
7/1/2018	3	160	2532.5	3340.52	127	1.01		7.55		Guangdong_Shenzhen	Guangdong	Venture capital system		5000	2016-03-01	2018	7	234	702	2016	3	28	3.33221	3025	0		678	7.83696	5.07517		4.84419	8.11388	0.0099513	8.51719		7.86		7		0.0583333	0	0	1	0	3	5000	1	2	131593
8/1/2018	3	70.01	3209	3171.02	144	1.42		7.76		Guangdong_Shenzhen	Guangdong	Venture capital system		5000	2016-03-01	2018	8	234	703	2016	3	29	3.3673	2532.5	0		678	8.07371	4.24864		4.96981	8.06181	0.350658	8.51719		7.55		17		0.133858	0	0	1	0	3	5000	1	2	133663
9/1/2018	3	94	3394	3024.48	127	1.99		8.02		Guangdong_Shenzhen	Guangdong	Venture capital system		5000	2016-03-01	2018	9	234	704	2016	3	30	3.4012	3209	0		678	8.12977	4.54329		4.84419	8.0145	0.688135	8.51719		7.76		-17		-0.118056	0	0	1	0	3	5000	1	2	135130
10/1/2018	3	20	1951.5	3017.5	87	1.72				Guangdong_Shenzhen	Guangdong	Venture capital system		5000	2016-03-01	2018	10	235	705	2016	3	31	3.43399	3394	0		678	7.57635	2.99573		4.46591	8.01218	0.542325	8.51719		8.02		-40		-0.314961	0	0	1	0	3	5000	1	2	136311
7/1/2017	4	355.72	24749.6	91742.9	1279	5.35	4.62	10.02	5358	Guangdong_Shenzhen	Guangdong	Listed participation		10000	2015-12-30	2017	7	230	690	2015	12	19	2.94444	26004.4	0		675	10.1166	5.87414	8.58635	7.15383	11.4268	1.6771	9.21034	1.53039	10.24	39	48	0.0073322	0.0389927	0	0	0	1	4	5000	1	4	113402
8/1/2017	4	817.78	31007.8	106651	1776	5.53	4.69	10.03	6611	Guangdong_Shenzhen	Guangdong	Listed participation		10000	2015-12-30	2017	8	230	691	2015	12	20	2.99573	24749.6	0		675	10.342	6.70659	8.79649	7.48212	11.5773	1.71019	9.21034	1.54543	10.02	1253	497	0.233856	0.388585	0	0	0	1	4	5000	1	4	114872
9/1/2017	4	-182.43	24841.5	192382	1511	4.95	3.76	9.88	6602	Guangdong_Shenzhen	Guangdong	Listed participation		10000	2015-12-30	2017	9	230	692	2015	12	21	3.04452	31007.8	0		675	10.1203		8.79513	7.32053	12.1672	1.59939	9.21034	1.32442	10.03	-9	-265	-0.0013614	-0.149212	0	0	0	1	4	5000	1	4	116314
10/1/2017	4	412.45	25694.5	114135	1809	4.81	4.06	9.84	6324	Guangdong_Shenzhen	Guangdong	Listed participation		10000	2015-12-30	2017	10	231	693	2015	12	22	3.09104	24841.5	0		675	10.154	6.02212	8.75211	7.50053	11.6451	1.5707	9.21034	1.40118	9.88	-278	298	-0.0421085	0.19722	0	0	0	1	4	5000	1	4	117307
11/1/2017	4	1505.11	38949.2	130866	2633	5.49	4.19	10.24	9300	Guangdong_Shenzhen	Guangdong	Listed participation		10000	2015-12-30	2017	11	231	694	2015	12	23	3.13549	25694.5	0		675	10.57	7.31662	9.13777	7.87588	11.7819	1.70293	9.21034	1.4327	9.84	2976	824	0.470588	0.4555	0	0	0	1	4	5000	1	4	118474
12/1/2017	4	68.34	31432.5	139256	2692	4.85	3.68	10	8551	Guangdong_Shenzhen	Guangdong	Listed participation		10000	2015-12-30	2017	12	231	695	2015	12	24	3.17805	38949.2	0		675	10.3556	4.2245	9.0538	7.89804	11.8441	1.57898	9.21034	1.30291	10.24	-749	59	-0.0805376	0.0224079	0	0	0	1	4	5000	1	4	118979
1/1/2018	4	365.21	32873.6	139190	2692	25.57		12.91		Guangdong_Shenzhen	Guangdong	Listed participation		10000	2015-12-30	2018	1	232	696	2015	12	25	3.21888	31432.5	0		675	10.4004	5.90047		7.89804	11.8436	3.24142	9.21034		10		0		0	0	0	0	1	4	5000	1	4	122424
2/1/2018	4	-527.19	56985.3	131693	4230	27.36		13.55		Guangdong_Shenzhen	Guangdong	Listed participation		10000	2015-12-30	2018	2	232	697	2015	12	26	3.2581	32873.6	0		675	10.9505			8.34996	11.7882	3.30908	9.21034		12.91		1538		0.571322	0	0	0	1	4	5000	1	4	123283
3/1/2018	4	-83.12	39617.1	123386	3582	25.92		13.33		Guangdong_Shenzhen	Guangdong	Listed participation		10000	2015-12-30	2018	3	232	698	2015	12	27	3.29584	56985.3	0		675	10.587			8.18368	11.7231	3.25502	9.21034		13.55		-648		-0.153192	0	0	0	1	4	5000	1	4	124549
4/1/2018	4	1.26	6338.2	132690	638	32.66		12.54		Guangdong_Shenzhen	Guangdong	Listed participation		10000	2015-12-30	2018	4	233	699	2015	12	28	3.33221	39617.1	0		675	8.75435	0.231112		6.45834	11.7958	3.48615	9.21034		13.33		-2944		-0.821887	0	0	0	1	4	5000	1	4	125473
5/1/2018	4	499.85	6952.21	139700	680	34.19		12.67		Guangdong_Shenzhen	Guangdong	Listed participation		10000	2015-12-30	2018	5	233	700	2015	12	29	3.3673	6338.2	0		675	8.84681	6.21431		6.52209	11.8473	3.53193	9.21034		12.54		42		0.0658307	0	0	0	1	4	5000	1	4	126797
6/1/2018	4	388.38	7380.35	148548	680	33.6		12.64		Guangdong_Shenzhen	Guangdong	Listed participation		10000	2015-12-30	2018	6	233	701	2015	12	30	3.4012	6952.21	0		675	8.90658	5.96198		6.52209	11.9087	3.51453	9.21034		12.67		0		0	0	0	0	1	4	5000	1	4	129547
7/1/2018	4	-41.99	4562.83	147536	2453	36		9.27		Guangdong_Shenzhen	Guangdong	Listed participation		10000	2015-12-30	2018	7	234	702	2015	12	31	3.43399	7380.35	0		675	8.4257			7.80507	11.9018	3.58352	9.21034		12.64		1773		2.60735	0	0	0	1	4	5000	1	4	131593
8/1/2018	4	-189.41	1977.07	146026	4854	30		9.19		Guangdong_Shenzhen	Guangdong	Listed participation		10000	2015-12-30	2018	8	234	703	2015	12	32	3.46574	4562.83	0		675	7.58937			8.48756	11.8915	3.4012	9.21034		9.27		2401		0.978801	0	0	0	1	4	5000	1	4	133663
9/1/2018	4	-62.5	6905.84	150766	5962	29.2		12.44		Guangdong_Shenzhen	Guangdong	Listed participation		10000	2015-12-30	2018	9	234	704	2015	12	33	3.49651	1977.07	0		675	8.84012			8.69316	11.9235	3.37417	9.21034		9.19		1108		0.228265	0	0	0	1	4	5000	1	4	135130
10/1/2018	4	-436.42	6302.87	148888	5636	30.28				Guangdong_Shenzhen	Guangdong	Listed participation		10000	2015-12-30	2018	10	235	705	2015	12	34	3.52636	6905.84	0		675	8.74876			8.63693	11.9109	3.41049	9.21034		12.44		-326		-0.0546796	0	0	0	1	4	5000	1	4	136311
8/1/2017	5	-41.31	4521.28	8903.31	503	4.29	6.16	12.64	734	Guangdong_Guangzhou	Guangdong	Private sector		3000	2015-06-05	2017	8	230	691	2015	6	26	3.2581	4066.35	0		690	8.41655		6.59851	6.22059	9.09418	1.45629	8.00637	1.81808	12.88	189	-23	0.346789	-0.0437262	0	1	0	0	2	5000	0	2	114872
9/1/2017	5	3.92	4358.76	8994.69	558	4.71	5.97	12.83	730	Guangdong_Guangzhou	Guangdong	Private sector		3000	2015-06-05	2017	9	230	692	2015	6	27	3.29584	4521.28	0		690	8.37994	1.36609	6.59305	6.32436	9.10439	1.54969	8.00637	1.78675	12.64	-4	55	-0.0054496	0.109344	0	1	0	0	2	5000	0	2	116314
10/1/2017	5	44.67	4087.02	8994.98	480	4.01	3.25	12.9	1259	Guangdong_Guangzhou	Guangdong	Private sector		3000	2015-06-05	2017	10	231	693	2015	6	28	3.33221	4358.76	0		690	8.31557	3.7993	7.13807	6.17379	9.10442	1.38879	8.00637	1.17866	12.83	529	-78	0.724657	-0.139785	0	1	0	0	2	5000	0	2	117307
11/1/2017	5	-31.83	5012.66	9521.78	523	4.6	4.16	12.77	1204	Guangdong_Guangzhou	Guangdong	Private sector		3000	2015-06-05	2017	11	231	694	2015	6	29	3.3673	4087.02	0		690	8.51972		7.0934	6.25958	9.16134	1.52606	8.00637	1.42552	12.9	-55	43	-0.0436855	0.0895833	0	1	0	0	2	5000	0	2	118474
12/1/2017	5	-17.12	6201.66	10433.4	827	4.25	3.05	13.03	2034	Guangdong_Guangzhou	Guangdong	Private sector		3000	2015-06-05	2017	12	231	695	2015	6	30	3.4012	5012.66	0		690	8.73257		7.61776	6.71781	9.25277	1.44692	8.00637	1.11514	12.77	830	304	0.689369	0.581262	0	1	0	0	2	5000	0	2	118979
1/1/2018	5	201.88	6560.75	10808.9	827	4.24		13.09		Guangdong_Guangzhou	Guangdong	Private sector		3000	2015-06-05	2018	1	232	696	2015	6	31	3.43399	6201.66	0		690	8.78886	5.30767		6.71781	9.28813	1.44456	8.00637		13.03		0		0	0	1	0	0	2	5000	0	2	122424
2/1/2018	5	104.3	4209.15	10056	746	5.27		12.84		Guangdong_Guangzhou	Guangdong	Private sector		3000	2015-06-05	2018	2	232	697	2015	6	32	3.46574	6560.75	0		690	8.34502	4.64727		6.61473	9.21593	1.66203	8.00637		13.09		-81		-0.0979444	0	1	0	0	2	5000	0	2	123283
3/1/2018	5	-25.42	3151	9101.3	652	6.05		13.36		Guangdong_Guangzhou	Guangdong	Private sector		3000	2015-06-05	2018	3	232	698	2015	6	33	3.49651	4209.15	0		690	8.05547			6.48004	9.11617	1.80006	8.00637		12.84		-94		-0.126005	0	1	0	0	2	5000	0	2	124549
4/1/2018	5	-169.81	1286.4	7301.59	570	9.28		13.45		Guangdong_Guangzhou	Guangdong	Private sector		3000	2015-06-05	2018	4	233	699	2015	6	34	3.52636	3151	0		690	7.1596			6.34564	8.89585	2.22786	8.00637		13.36		-82		-0.125767	0	1	0	0	2	5000	0	2	125473
5/1/2018	5	-9.77	787.42	6229.35	350	6.25		12.21		Guangdong_Guangzhou	Guangdong	Private sector		3000	2015-06-05	2018	5	233	700	2015	6	35	3.55535	1286.4	0		690	6.66876			5.85793	8.73703	1.83258	8.00637		13.45		-220		-0.385965	0	1	0	0	2	5000	0	2	126797
6/1/2018	5	-34.84	829.89	4818.56	439	7.26		13.02		Guangdong_Guangzhou	Guangdong	Private sector		3000	2015-06-05	2018	6	233	701	2015	6	36	3.58352	787.42	0		690	6.72129			6.0845	8.48023	1.98238	8.00637		12.21		89		0.254286	0	1	0	0	2	5000	0	2	129547
7/1/2018	5	-17.2	88.9	4026.57	139	7.92		13.49		Guangdong_Guangzhou	Guangdong	Private sector		3000	2015-06-05	2018	7	234	702	2015	6	37	3.61092	829.89	0		690	4.48751			4.93447	8.30067	2.06939	8.00637		13.02		-300		-0.683371	0	1	0	0	2	5000	0	2	131593
8/1/2018	5	-3.31	320.84	3342.86	428	3.7		11.8		Guangdong_Guangzhou	Guangdong	Private sector		3000	2015-06-05	2018	8	234	703	2015	6	38	3.63759	88.9	0		690	5.77094			6.05912	8.11458	1.30833	8.00637		13.49		289		2.07914	0	1	0	0	2	5000	0	2	133663
9/1/2018	5	-14.17	293.29	2837.26	351	3.66		11.59		Guangdong_Guangzhou	Guangdong	Private sector		3000	2015-06-05	2018	9	234	704	2015	6	39	3.66356	320.84	0		690	5.68116			5.86079	7.95059	1.29746	8.00637		11.8		-77		-0.179906	0	1	0	0	2	5000	0	2	135130
10/1/2018	5	4.58	147.08	2391.65	279	4.85		12.26		Guangdong_Guangzhou	Guangdong	Private sector		3000	2015-06-05	2018	10	235	705	2015	6	40	3.68888	293.29	0		690	4.99098	1.5217		5.63121	7.77974	1.57898	8.00637		11.59		-72		-0.205128	0	1	0	0	2	5000	0	2	136311
11/1/2018	5	-30.97	114.74	1766.46	170	7.7		13.43		Guangdong_Guangzhou	Guangdong	Private sector		3000	2015-06-05	2018	11	235	706	2015	6	41	3.71357	147.08	0		690	4.74267			5.1358	7.47673	2.04122	8.00637		12.26		-109		-0.390681	0	1	0	0	2	5000	0	2	138130
7/1/2017	6	1533.64	21042.7	19789	4	0.47	146.13	8.18	144	Guangdong_Shenzhen	Guangdong	Private sector		10000	2015-08-18	2017	7	230	690	2015	8	23	3.13549	15264	0		684	9.95431	7.3354	4.96981	1.3863	9.89288	-0.75502	9.21034	4.9845	8.11	21	2	0.170732	1	0	1	0	0	2	5000	1	4	113402
8/1/2017	6	3367.25	65907.4	38096.2	3	0.44	430.77	8.18	153	Guangdong_Shenzhen	Guangdong	Private sector		10000	2015-08-18	2017	8	230	691	2015	8	24	3.17805	21042.7	0		684	11.096	8.12185	5.03044	1.09861	10.5479	-0.820978	9.21034	6.06557	8.18	9	-1	0.0625	-0.25	0	1	0	0	2	5000	1	4	114872
9/1/2017	6	159.29	30798.9	21539.6	21	1.03	145.97	8.56	211	Guangdong_Shenzhen	Guangdong	Private sector		10000	2015-08-18	2017	9	230	692	2015	8	25	3.21888	65907.4	0		684	10.3352	5.07073	5.35186	3.04452	9.97765	0.0295598	9.21034	4.9834	8.18	58	18	0.379085	6	0	1	0	0	2	5000	1	4	116314
10/1/2017	6	29.16	18376.6	14065.5	91	1.4	72.63	9.49	253	Guangdong_Shenzhen	Guangdong	Private sector		10000	2015-08-18	2017	10	231	693	2015	8	26	3.2581	30798.9	0		684	9.81883	3.3728	5.53339	4.51086	9.55148	0.336473	9.21034	4.28538	8.56	42	70	0.199052	3.33333	0	1	0	0	2	5000	1	4	117307
11/1/2017	6	1549.64	8968.88	16219	67	2.35	32.5	11.4	276	Guangdong_Shenzhen	Guangdong	Private sector		10000	2015-08-18	2017	11	231	694	2015	8	27	3.29584	18376.6	0		684	9.10152	7.34578	5.6204	4.20469	9.69394	0.854416	9.21034	3.48124	9.49	23	-24	0.0909091	-0.263736	0	1	0	0	2	5000	1	4	118474
12/1/2017	6	-201.45	6274	15374.6	37	0.81	24.9	8.9	252	Guangdong_Shenzhen	Guangdong	Private sector		10000	2015-08-18	2017	12	231	695	2015	8	28	3.33221	8968.88	0		684	8.74417		5.52943	3.61092	9.64047	-0.21072	9.21034	3.21487	11.4	-24	-30	-0.0869565	-0.447761	0	1	0	0	2	5000	1	4	118979
1/1/2018	6	90	2496	12115.3	37	1.41		8.93		Guangdong_Shenzhen	Guangdong	Private sector		10000	2015-08-18	2018	1	232	696	2015	8	29	3.3673	6274	0		684	7.82245	4.49981		3.61092	9.40222	0.34359	9.21034		8.9		0		0	0	1	0	0	2	5000	1	4	122424
2/1/2018	6	110	2838	12347.4	50	1.98		9.13		Guangdong_Shenzhen	Guangdong	Private sector		10000	2015-08-18	2018	2	232	697	2015	8	30	3.4012	2496	0		684	7.95085	4.70048		3.91202	9.4212	0.683097	9.21034		8.93		13		0.351351	0	1	0	0	2	5000	1	4	123283
3/1/2018	6	-90	4311	13883.2	71	2.59		9.17		Guangdong_Shenzhen	Guangdong	Private sector		10000	2015-08-18	2018	3	232	698	2015	8	31	3.43399	2838	0		684	8.36893			4.26268	9.53843	0.951658	9.21034		9.13		21		0.42	0	1	0	0	2	5000	1	4	124549
4/1/2018	6	-110	3723.5	11074.5	68	2.48		9.36		Guangdong_Shenzhen	Guangdong	Private sector		10000	2015-08-18	2018	4	233	699	2015	8	32	3.46574	4311	0		684	8.22242			4.21951	9.3124	0.908259	9.21034		9.17		-3		-0.0422535	0	1	0	0	2	5000	1	4	125473
5/1/2018	6	40	2938.5	7209.73	63	2.36		9.36		Guangdong_Shenzhen	Guangdong	Private sector		10000	2015-08-18	2018	5	233	700	2015	8	33	3.49651	3723.5	0		684	7.98565	3.68888		4.14314	8.88319	0.858662	9.21034		9.36		-5		-0.0735294	0	1	0	0	2	5000	1	4	126797
6/1/2018	6		1864.67	7007.15	54	2.79		9.53		Guangdong_Shenzhen	Guangdong	Private sector		10000	2015-08-18	2018	6	233	701	2015	8	34	3.52636	2938.5	0		684	7.53084			3.98898	8.85469	1.02604	9.21034		9.36		-9		-0.142857	0	1	0	0	2	5000	1	4	129547
7/1/2018	6	35	1344.67	6424.38	42	2.55		9.42		Guangdong_Shenzhen	Guangdong	Private sector		10000	2015-08-18	2018	7	234	702	2015	8	35	3.55535	1864.67	0		684	7.2039	3.55535		3.73767	8.76786	0.936094	9.21034		9.53		-12		-0.222222	0	1	0	0	2	5000	1	4	131593
8/1/2018	6	-20	1583.5	6355.6	44	5.55		10.9		Guangdong_Shenzhen	Guangdong	Private sector		10000	2015-08-18	2018	8	234	703	2015	8	36	3.58352	1344.67	0		684	7.36739			3.78419	8.75709	1.7138	9.21034		9.42		2		0.047619	0	1	0	0	2	5000	1	4	133663
9/1/2018	6	45	1572.33	4845.97	44	3.02		9.62		Guangdong_Shenzhen	Guangdong	Private sector		10000	2015-08-18	2018	9	234	704	2015	8	37	3.61092	1583.5	0		684	7.36031	3.80666		3.78419	8.4859	1.10526	9.21034		10.9		0		0	0	1	0	0	2	5000	1	4	135130
10/1/2018	6	75	1744	4936.66	38	3.21		9.6		Guangdong_Shenzhen	Guangdong	Private sector		10000	2015-08-18	2018	10	235	705	2015	8	38	3.63759	1572.33	0		684	7.46394	4.31749		3.63759	8.50444	1.16627	9.21034		9.62		-6		-0.136364	0	1	0	0	2	5000	1	4	136311
11/1/2018	6	130	1481.5	4685.83	38	2.81		9.27		Guangdong_Shenzhen	Guangdong	Private sector		10000	2015-08-18	2018	11	235	706	2015	8	39	3.66356	1744	0		684	7.30081	4.86754		3.63759	8.4523	1.03319	9.21034		9.6		0		0	0	1	0	0	2	5000	1	4	138130
7/1/2017	7	376.63	14742.3	31245.5	745	3.8	2.88	12.94	5113	Zhejiang_Wenzhou	Zhejiang	Venture capital system	Economic investigation intervention	5000	2012-09-01	2017	7	230	690	2012	9	58	4.06044	12822.2	0		672	9.59848	5.93126	8.53954	6.61338	10.3496	1.335	8.51719	1.05779	14.31	1116	7	0.279209	0.0094851	0	0	1	0	3	5000	1	2	85312.4
8/1/2017	7	222.07	13457.4	32265	810	3.48	1.31	12.71	10295	Zhejiang_Wenzhou	Zhejiang	Venture capital system	Economic investigation intervention	5000	2012-09-01	2017	8	230	691	2012	9	59	4.07754	14742.3	0		672	9.50728	5.40299	9.23941	6.69703	10.3817	1.24703	8.51719	0.270028	12.94	5182	65	1.0135	0.0872483	0	0	1	0	3	5000	1	2	86035.9
9/1/2017	7	266.71	12144.5	31159.9	939	3.95	5.45	10.66	2229	Zhejiang_Wenzhou	Zhejiang	Venture capital system	Economic investigation intervention	5000	2012-09-01	2017	9	230	692	2012	9	60	4.09434	13457.4	0		672	9.40463	5.58616	7.70931	6.84481	10.3469	1.37372	8.51719	1.69562	12.71	-8066	129	-0.783487	0.159259	0	0	1	0	3	5000	1	2	86792.2
10/1/2017	7	327.64	8825.14	28134	649	4.22	4.74	10.77	1862	Zhejiang_Wenzhou	Zhejiang	Venture capital system	Economic investigation intervention	5000	2012-09-01	2017	10	231	693	2012	9	61	4.11087	12144.5	0		672	9.08536	5.79192	7.52941	6.47543	10.2447	1.43983	8.51719	1.55604	10.66	-367	-290	-0.164648	-0.308839	0	0	1	0	3	5000	1	2	87348.3
11/1/2017	7	203.73	13390.6	30813.2	807	3.66	6.93	10.45	1933	Zhejiang_Wenzhou	Zhejiang	Venture capital system	Economic investigation intervention	5000	2012-09-01	2017	11	231	694	2012	9	62	4.12713	8825.14	0		672	9.50231	5.3168	7.56683	6.69332	10.3357	1.29746	8.51719	1.93586	10.77	71	158	0.038131	0.243451	0	0	1	0	3	5000	1	2	88022.7
12/1/2017	7	109.39	14689.3	31987.2	567	3.5	8.99	10.39	1634	Zhejiang_Wenzhou	Zhejiang	Venture capital system	Economic investigation intervention	5000	2012-09-01	2017	12	231	695	2012	9	63	4.14314	13390.6	0		672	9.59487	4.69492	7.39879	6.34036	10.3731	1.25276	8.51719	2.19611	10.45	-299	-240	-0.154682	-0.297398	0	0	1	0	3	5000	1	2	88606.5
1/1/2018	7	625.61	12770.4	30315.2	567	5.02		11.74		Zhejiang_Wenzhou	Zhejiang	Venture capital system	Economic investigation intervention	5000	2012-09-01	2018	1	232	696	2012	9	64	4.15888	14689.3	0		672	9.45489	6.43873		6.34036	10.3194	1.61343	8.51719		10.39		0		0	0	0	1	0	3	5000	1	2	90519
2/1/2018	7	48.71	8246.54	28653	306	3.87		11.04		Zhejiang_Wenzhou	Zhejiang	Venture capital system	Economic investigation intervention	5000	2012-09-01	2018	2	232	697	2012	9	65	4.17439	12770.4	0		672	9.01755	3.88588		5.72358	10.263	1.35326	8.51719		11.74		-261		-0.460317	0	0	1	0	3	5000	1	2	91445
3/1/2018	7	71.36	11712.9	27845.1	513	4.76		11.61		Zhejiang_Wenzhou	Zhejiang	Venture capital system	Economic investigation intervention	5000	2012-09-01	2018	3	232	698	2012	9	66	4.18966	8246.54	0		672	9.36845	4.26774		6.24028	10.2344	1.56025	8.51719		11.04		207		0.676471	0	0	1	0	3	5000	1	2	92314.8
4/1/2018	7	174.11	9420.2	26173.2	197	4.6		11.59		Zhejiang_Wenzhou	Zhejiang	Venture capital system	Economic investigation intervention	5000	2012-09-01	2018	4	233	699	2012	9	67	4.20469	11712.9	0		672	9.15061	5.15969		5.2832	10.1725	1.52606	8.51719		11.61		-316		-0.615984	0	0	1	0	3	5000	1	2	93353.4
5/1/2018	7	334.75	11751.2	27720	252	4.74		11.55		Zhejiang_Wenzhou	Zhejiang	Venture capital system	Economic investigation intervention	5000	2012-09-01	2018	5	233	700	2012	9	68	4.21951	9420.2	0		672	9.37171	5.81338		5.52943	10.2299	1.55604	8.51719		11.59		55		0.279188	0	0	1	0	3	5000	1	2	94334.2
6/1/2018	7	137.44	12324.2	29357.6	298	5.44		11.73		Zhejiang_Wenzhou	Zhejiang	Venture capital system	Economic investigation intervention	5000	2012-09-01	2018	6	233	701	2012	9	69	4.23411	11751.2	0		672	9.41932	4.92319		5.69709	10.2873	1.69378	8.51719		11.55		46		0.18254	0	0	1	0	3	5000	1	2	96021.6
7/1/2018	7	299.35	9232.2	27653	178	4.86		11.68		Zhejiang_Wenzhou	Zhejiang	Venture capital system	Economic investigation intervention	5000	2012-09-01	2018	7	234	702	2012	9	70	4.2485	12324.2	0		672	9.13045	5.70161		5.18178	10.2275	1.58104	8.51719		11.73		-120		-0.402685	0	0	1	0	3	5000	1	2	97430.8
8/1/2018	7	32.79	5486.2	24936.5	145	3.5		10.3		Zhejiang_Wenzhou	Zhejiang	Venture capital system	Economic investigation intervention	5000	2012-09-01	2018	8	234	703	2012	9	71	4.26268	9232.2	0		672	8.60999	3.49012		4.97673	10.1241	1.25276	8.51719		11.68		-33		-0.185393	0	0	1	0	3	5000	1	2	98986.4
9/1/2018	7	-185.76	1208.2	21460.5	70	3		10		Zhejiang_Wenzhou	Zhejiang	Venture capital system	Economic investigation intervention	5000	2012-09-01	2018	9	234	704	2012	9	72	4.27667	5486.2	0		672	7.09689			4.2485	9.97397	1.09861	8.51719		10.3		-75		-0.517241	0	0	1	0	3	5000	1	2	100612
7/1/2017	8	383.04	4655	46040.8	41	9.64	3.72	13.45	1252	Beijing_Haidian	Beijing	Private sector	Dispute	5000	2014-12-03	2017	7	230	690	2014	12	31	3.43399	5080	0		685	8.4457	5.94814	7.1325	3.71357	10.7373	2.26592	8.51719	1.31372	14.28	-69	19	-0.0522332	0.863636	0	1	0	0	2	5000	1	2	60950.2
8/1/2017	8	-10.71	4100	45306.1	17	9.37	3.47	13.5	1182	Beijing_Haidian	Beijing	Private sector	Dispute	5000	2014-12-03	2017	8	230	691	2014	12	32	3.46574	4655	0		685	8.31874		7.07496	2.83321	10.7212	2.23751	8.51719	1.24415	13.45	-70	-24	-0.0559105	-0.585366	0	1	0	0	2	5000	1	2	61668.2
9/1/2017	8	428.75	6283.5	44804.8	69	8.31	3.89	13.19	1614	Beijing_Haidian	Beijing	Private sector	Dispute	5000	2014-12-03	2017	9	230	692	2014	12	33	3.49651	4100	0		685	8.74568	6.06087	7.38647	4.23411	10.7101	2.11746	8.51719	1.35841	13.5	432	52	0.365482	3.05882	0	1	0	0	2	5000	1	2	62363.4
10/1/2017	8	80.09	2308	43824.2	85	12	2.55	13.5	906	Beijing_Haidian	Beijing	Private sector	Dispute	5000	2014-12-03	2017	10	231	693	2014	12	34	3.52636	6283.5	0		685	7.74414	4.38315	6.80904	4.44265	10.6879	2.48491	8.51719	0.936094	13.19	-708	16	-0.438662	0.231884	0	1	0	0	2	5000	1	2	62402.1
11/1/2017	8	-30.62	4221	47339.6	132	11.82	3.05	13.47	1386	Beijing_Haidian	Beijing	Private sector	Dispute	5000	2014-12-03	2017	11	231	694	2014	12	35	3.55535	2308	0		685	8.34783		7.23418	4.8828	10.7651	2.46979	8.51719	1.11514	13.5	480	47	0.529801	0.552941	0	1	0	0	2	5000	1	2	62719.7
12/1/2017	8	-11.61	6596	51968.2	283	11.62	3.62	13.44	1823	Beijing_Haidian	Beijing	Private sector	Dispute	5000	2014-12-03	2017	12	231	695	2014	12	36	3.58352	4221	0		685	8.79422		7.50824	5.64545	10.8584	2.45273	8.51719	1.28647	13.47	437	151	0.315296	1.14394	0	1	0	0	2	5000	1	2	63382.6
1/1/2018	8	227.01	12120	54510.2	283	11.8		13.47		Beijing_Haidian	Beijing	Private sector	Dispute	5000	2014-12-03	2018	1	232	696	2014	12	37	3.61092	6596	0		685	9.40261	5.42499		5.64545	10.9061	2.4681	8.51719		13.44		0		0	0	1	0	0	2	5000	1	2	60970.9
2/1/2018	8	727.04	12944	59142	269	11.92		13.49		Beijing_Haidian	Beijing	Private sector	Dispute	5000	2014-12-03	2018	2	232	697	2014	12	38	3.63759	12120	0		685	9.46839	6.58898		5.59471	10.9877	2.47822	8.51719		13.47		-14		-0.04947	0	1	0	0	2	5000	1	2	61554.8
3/1/2018	8	-50	16029	66696.7	329	11.79		13.46		Beijing_Haidian	Beijing	Private sector	Dispute	5000	2014-12-03	2018	3	232	698	2014	12	39	3.66356	12944	0		685	9.68215			5.79606	11.1079	2.46725	8.51719		13.49		60		0.223048	0	1	0	0	2	5000	1	2	62052.3
7/1/2017	9	2412.4	110157	305320	1112	2.65	24.27	5.07	4538	Shanghai_Pudong	Shanghai	State-owned holdings	Suspension of tender	20000	2014-06-24	2017	7	230	690	2014	6	37	3.61092	147366	0		672	11.6097	7.78838	8.42024	7.01392	12.6291	0.97456	9.90349	3.18924	5.06	-889	-887	-0.163811	-0.443722	1	0	0	0	1	5000	1	4	110666
8/1/2017	9	3135.86	126516	305040	1065	2.68	24.8	5.02	5101	Shanghai_Pudong	Shanghai	State-owned holdings	Suspension of tender	20000	2014-06-24	2017	8	230	691	2014	6	38	3.63759	110157	0		672	11.7481	8.05066	8.53719	6.97073	12.6282	0.985817	9.90349	3.21084	5.07	563	-47	0.124063	-0.0422662	1	0	0	0	1	5000	1	4	111700
9/1/2017	9	-507.23	94872.1	297318	675	2.63	24.2	4.96	3921	Shanghai_Pudong	Shanghai	State-owned holdings	Suspension of tender	20000	2014-06-24	2017	9	230	692	2014	6	39	3.66356	126516	0		672	11.4603		8.2741	6.51471	12.6026	0.966984	9.90349	3.18635	5.02	-1180	-390	-0.231327	-0.366197	1	0	0	0	1	5000	1	4	110600
10/1/2017	9	840.35	72892.1	279769	581	3.77	21.26	5.22	3428	Shanghai_Pudong	Shanghai	State-owned holdings	Suspension of tender	20000	2014-06-24	2017	10	231	693	2014	6	40	3.68888	94872.1	0		672	11.1967	6.73382	8.13973	6.36475	12.5417	1.32708	9.90349	3.05683	4.96	-493	-94	-0.125733	-0.139259	1	0	0	0	1	5000	1	4	112100
11/1/2017	9	-211.54	27196.3	282908	453	6.94	7.97	6.11	3414	Shanghai_Pudong	Shanghai	State-owned holdings	Suspension of tender	20000	2014-06-24	2017	11	231	694	2014	6	41	3.71357	72892.1	0		672	10.2108		8.13564	6.11589	12.5529	1.9373	9.90349	2.07569	5.22	-14	-128	-0.004084	-0.22031	1	0	0	0	1	5000	1	4	113800
12/1/2017	9	-693.48	26959.3	275517	448	6.76	6.79	6.09	3971	Shanghai_Pudong	Shanghai	State-owned holdings	Suspension of tender	20000	2014-06-24	2017	12	231	695	2014	6	42	3.73767	27196.3	0		672	10.2021		8.28677	6.10479	12.5264	1.91102	9.90349	1.91545	6.11	557	-5	0.163152	-0.0110375	1	0	0	0	1	5000	1	4	112500
1/1/2018	9	-412.44	34231.4	255017	448	7.63		6.22		Shanghai_Pudong	Shanghai	State-owned holdings	Suspension of tender	20000	2014-06-24	2018	1	232	696	2014	6	43	3.7612	26959.3	0		672	10.4409			6.10479	12.4491	2.03209	9.90349		6.09		0		0	1	0	0	0	1	5000	1	4	114800
2/1/2018	9	-1303.01	42799.5	251036	490	7.75		6.32		Shanghai_Pudong	Shanghai	State-owned holdings	Suspension of tender	20000	2014-06-24	2018	2	232	697	2014	6	44	3.78419	34231.4	0		672	10.6643			6.19441	12.4334	2.04769	9.90349		6.22		42		0.09375	1	0	0	0	1	5000	1	4	113800
3/1/2018	9	-734.34	47299.8	265219	634	8.56		6.37		Shanghai_Pudong	Shanghai	State-owned holdings	Suspension of tender	20000	2014-06-24	2018	3	232	698	2014	6	45	3.80666	42799.5	0		672	10.7643			6.45205	12.4883	2.1471	9.90349		6.32		144		0.293878	1	0	0	0	1	5000	1	4	114900
4/1/2018	9	-2154.97	4504.83	241148	760	11.33		6.65		Shanghai_Pudong	Shanghai	State-owned holdings	Suspension of tender	20000	2014-06-24	2018	4	233	699	2014	6	46	3.82864	47299.8	0		672	8.41291			6.63332	12.3932	2.42745	9.90349		6.37		126		0.198738	1	0	0	0	1	5000	1	4	115200
5/1/2018	9	-1114.96	1859.5	200800	804	11.76		6.38		Shanghai_Pudong	Shanghai	State-owned holdings	Suspension of tender	20000	2014-06-24	2018	5	233	700	2014	6	47	3.85015	4504.83	0		672	7.52806			6.6896	12.2101	2.4647	9.90349		6.65		44		0.0578947	1	0	0	0	1	5000	1	4	116600
6/1/2018	9	-646.39	1216	178675	308	10.87		6.26		Shanghai_Pudong	Shanghai	State-owned holdings	Suspension of tender	20000	2014-06-24	2018	6	233	701	2014	6	48	3.8712	1859.5	0		672	7.10332			5.7301	12.0933	2.38601	9.90349		6.38		-496		-0.616915	1	0	0	0	1	5000	1	4	117039
7/1/2018	9	-215.9	1977	166133	423	11.22		6.28		Shanghai_Pudong	Shanghai	State-owned holdings	Suspension of tender	20000	2014-06-24	2018	7	234	702	2014	6	49	3.89182	1216	0		672	7.58934			6.04737	12.0205	2.4177	9.90349		6.26		115		0.373377	1	0	0	0	1	5000	1	4	117700
8/1/2018	9	-962.47	2542	113619	293	10.71		6.2		Shanghai_Pudong	Shanghai	State-owned holdings	Suspension of tender	20000	2014-06-24	2018	8	234	703	2014	6	50	3.91202	1977	0		672	7.84071			5.68017	11.6406	2.37118	9.90349		6.28		-130		-0.307329	1	0	0	0	1	5000	1	4	117800
9/1/2018	9		740	101732	11	8.7		5.97		Shanghai_Pudong	Shanghai	State-owned holdings	Suspension of tender	20000	2014-06-24	2018	9	234	704	2014	6	51	3.93183	2542	0		672	6.60665			2.3979	11.5301	2.16332	9.90349		6.2		-282		-0.962457	1	0	0	0	1	5000	1	4	117941
9/1/2017	10	1037.04	65695.5	241782	4992	5.73		10.94	14927	Guangdong_Shenzhen	Guangdong	Venture capital system		5263	2015-02-02	2017	9	230	692	2015	2	31	3.43399	0	1	692	679	11.0928	6.94413	9.61093	8.51559	12.3958	1.74572	8.56846		10.64					0	0	1	0	3	5000	1	3	116314
10/1/2017	10	1870.52	69418.3	258126	10774	5.83		10.91	16118	Guangdong_Shenzhen	Guangdong	Venture capital system		5263	2015-02-02	2017	10	231	693	2015	2	32	3.46574	65695.5	0		679	11.1479	7.53397	9.68769	9.28489	12.4612	1.76302	8.56846		10.94	1191	5782	0.0797883	1.15825	0	0	1	0	3	5000	1	3	117307
11/1/2017	10	2013.68	73584.7	281758	15437	6.59		11.01	19879	Guangdong_Shenzhen	Guangdong	Venture capital system		5263	2015-02-02	2017	11	231	694	2015	2	33	3.49651	69418.3	0		679	11.2062	7.60772	9.89742	9.64452	12.5488	1.88555	8.56846		10.91	3761	4663	0.233342	0.432801	0	0	1	0	3	5000	1	3	118474
12/1/2017	10	854.01	70842.5	298287	2878	6.05		10.85	16265	Guangdong_Shenzhen	Guangdong	Venture capital system		5263	2015-02-02	2017	12	231	695	2015	2	34	3.52636	73584.7	0		679	11.1682	6.74994	9.69677	7.96485	12.6058	1.80006	8.56846		11.01	-3614	-12559	-0.1818	-0.813565	0	0	1	0	3	5000	1	3	118979
1/1/2018	10	-632.98	66832.4	309931	2878	6.14		10.95		Guangdong_Shenzhen	Guangdong	Venture capital system		5263	2015-02-02	2018	1	232	696	2015	2	35	3.55535	70842.5	0		679	11.1099			7.96485	12.6441	1.81482	8.56846		10.85		0		0	0	0	1	0	3	5000	1	3	122424
2/1/2018	10	1915.39	60139.4	337079	2216	6.87		11.21		Guangdong_Shenzhen	Guangdong	Venture capital system		5263	2015-02-02	2018	2	232	697	2015	2	36	3.58352	66832.4	0		679	11.0044	7.55768		7.70346	12.7281	1.92716	8.56846		10.95		-662		-0.230021	0	0	1	0	3	5000	1	3	123283
3/1/2018	10	1042.58	51458.3	360624	4517	5.7		11.15		Guangdong_Shenzhen	Guangdong	Venture capital system		5263	2015-02-02	2018	3	232	698	2015	2	37	3.61092	60139.4	0		679	10.8485	6.94945		8.4156	12.7956	1.74047	8.56846		11.21		2301		1.03836	0	0	1	0	3	5000	1	3	124549
4/1/2018	10	949.14	59388.7	361864	4913	17.4		12.91		Guangdong_Shenzhen	Guangdong	Venture capital system		5263	2015-02-02	2018	4	233	699	2015	2	38	3.63759	51458.3	0		679	10.9919	6.85556		8.49964	12.799	2.85647	8.56846		11.15		396		0.0876688	0	0	1	0	3	5000	1	3	125473
5/1/2018	10	938.86	56203.9	362553	5851	28.3		13.48		Guangdong_Shenzhen	Guangdong	Venture capital system		5263	2015-02-02	2018	5	233	700	2015	2	39	3.66356	59388.7	0		679	10.9367	6.84467		8.67437	12.8009	3.34286	8.56846		12.91		938		0.190922	0	0	1	0	3	5000	1	3	126797
6/1/2018	10	-716.42	50331.5	363010	145778	32.43		13.47		Guangdong_Shenzhen	Guangdong	Venture capital system		5263	2015-02-02	2018	6	233	701	2015	2	40	3.68888	56203.9	0		679	10.8264			11.8898	12.8022	3.47908	8.56846		13.48		139927		23.9151	0	0	1	0	3	5000	1	3	129547
7/1/2018	10	-829.49	37528.3	360059	116777	30.21		13.56		Guangdong_Shenzhen	Guangdong	Venture capital system		5263	2015-02-02	2018	7	234	702	2015	2	41	3.71357	50331.5	0		679	10.5328			11.668	12.794	3.40817	8.56846		13.47		-29001		-0.198939	0	0	1	0	3	5000	1	3	131593
8/1/2018	10	279.54	27527.2	350505	92192	36.3		14.09		Guangdong_Shenzhen	Guangdong	Venture capital system		5263	2015-02-02	2018	8	234	703	2015	2	42	3.73767	37528.3	0		679	10.2229	5.63314		11.4316	12.7671	3.59182	8.56846		13.56		-24585		-0.21053	0	0	1	0	3	5000	1	3	133663
9/1/2018	10	-634.26	25477.6	343725	64275	8.88		12.49		Guangdong_Shenzhen	Guangdong	Venture capital system		5263	2015-02-02	2018	9	234	704	2015	2	43	3.7612	27527.2	0		679	10.1456			11.0709	12.7476	2.1838	8.56846		14.09		-27917		-0.302814	0	0	1	0	3	5000	1	3	135130
10/1/2018	10	-1675.34	9084.23	319967	27865	14.81		13.02		Guangdong_Shenzhen	Guangdong	Venture capital system		5263	2015-02-02	2018	10	235	705	2015	2	44	3.78419	25477.6	0		679	9.1143			10.2351	12.676	2.6953	8.56846		12.49		-36410		-0.566472	0	0	1	0	3	5000	1	3	136311
11/1/2018	10	-1883.4	18623.6	305942	75294	27.38		13.35		Guangdong_Shenzhen	Guangdong	Venture capital system		5263	2015-02-02	2018	11	235	706	2015	2	45	3.80666	9084.23	0		679	9.83219			11.2292	12.6311	3.30981	8.56846		13.02		47429		1.7021	0	0	1	0	3	5000	1	3	138130
7/1/2017	11	97.03	4311.22	18372.4	588	7.71		15.65	1557	Hubei_Wuhan	Hubei	Private sector		5200	2015-03-18	2017	7	230	690	2015	3	28	3.33221	4658.33	0		668	8.36898	4.57502	7.35052	6.37673	9.8186	2.04252	8.55641		15.52	36	-2	0.0236686	-0.0033898	0	1	0	0	2	5000	1	3	36569.5
8/1/2017	11	300.26	5885.74	20654.9	615	9.12		15.93	1851	Hubei_Wuhan	Hubei	Private sector		5200	2015-03-18	2017	8	230	691	2015	3	29	3.3673	4311.22	0		668	8.68029	5.70465	7.52348	6.42162	9.93571	2.21047	8.55641		15.65	294	27	0.188825	0.0459184	0	1	0	0	2	5000	1	3	36935.2
9/1/2017	11	316.91	7103.07	23818.8	733	10.04		16.13	1880	Hubei_Wuhan	Hubei	Private sector		5200	2015-03-18	2017	9	230	692	2015	3	30	3.4012	5885.74	0		668	8.86828	5.75862	7.53903	6.59715	10.0782	2.30658	8.55641		15.93	29	118	0.0156672	0.19187	0	1	0	0	2	5000	1	3	37394.9
10/1/2017	11	427.14	6934.52	26538.2	674	10.87		15.43	2066	Hubei_Wuhan	Hubei	Private sector		5200	2015-03-18	2017	10	231	693	2015	3	31	3.43399	7103.07	0		668	8.84427	6.05711	7.63337	6.51323	10.1863	2.38601	8.55641		16.13	186	-59	0.0989362	-0.0804911	0	1	0	0	2	5000	1	3	37540.5
11/1/2017	11	333.59	7673.99	29994.1	4393	12.71		17.35	2127	Hubei_Wuhan	Hubei	Private sector		5200	2015-03-18	2017	11	231	694	2015	3	32	3.46574	6934.52	0		668	8.94559	5.80991	7.66247	8.38777	10.3088	2.54239	8.55641		15.43	61	3719	0.0295257	5.5178	0	1	0	0	2	5000	1	3	38020
12/1/2017	11	93.93	5660.13	31039.2	848	12.13		16.89	1887	Hubei_Wuhan	Hubei	Private sector		5200	2015-03-18	2017	12	231	695	2015	3	33	3.49651	7673.99	0		668	8.6412	4.54255	7.54274	6.74288	10.343	2.49568	8.55641		17.35	-240	-3545	-0.112835	-0.806966	0	1	0	0	2	5000	1	3	38154.9
1/1/2018	11	200.01	7355.96	31272.3	848	12.98		16.51		Hubei_Wuhan	Hubei	Private sector		5200	2015-03-18	2018	1	232	696	2015	3	34	3.52636	5660.13	0		668	8.90327	5.29837		6.74288	10.3505	2.56341	8.55641		16.89		0		0	0	1	0	0	2	5000	1	3	39502.1
2/1/2018	11	-32.02	3619.23	30387.7	425	10.02		14.78		Hubei_Wuhan	Hubei	Private sector		5200	2015-03-18	2018	2	232	697	2015	3	35	3.55535	7355.96	0		668	8.19402			6.05209	10.3218	2.30458	8.55641		16.51		-423		-0.498821	0	1	0	0	2	5000	1	3	39973.8
3/1/2018	11	102.87	5019.04	30387.3	939	12.49		15.36		Hubei_Wuhan	Hubei	Private sector		5200	2015-03-18	2018	3	232	698	2015	3	36	3.58352	3619.23	0		668	8.52099	4.63347		6.84481	10.3218	2.52493	8.55641		14.78		514		1.20941	0	1	0	0	2	5000	1	3	40322.2
4/1/2018	11	85.4	6194.51	32489.6	3938	12.56		15.64		Hubei_Wuhan	Hubei	Private sector		5200	2015-03-18	2018	4	233	699	2015	3	37	3.61092	5019.04	0		668	8.73142	4.44735		8.27843	10.3887	2.53052	8.55641		15.36		2999		3.19382	0	1	0	0	2	5000	1	3	40742.7
5/1/2018	11	155.79	5605.83	32664	4406	12.1		15.64		Hubei_Wuhan	Hubei	Private sector		5200	2015-03-18	2018	5	233	700	2015	3	38	3.63759	6194.51	0		668	8.63156	5.04851		8.39072	10.394	2.49321	8.55641		15.64		468		0.118842	0	1	0	0	2	5000	1	3	41228.1
6/1/2018	11	54.65	4479.98	32921.6	3033	12.05		15.39		Hubei_Wuhan	Hubei	Private sector		5200	2015-03-18	2018	6	233	701	2015	3	39	3.66356	5605.83	0		668	8.40737	4.00095		8.01731	10.4019	2.48907	8.55641		15.64		-1373		-0.311621	0	1	0	0	2	5000	1	3	41846.3
7/1/2018	11	51.32	2834.16	31541.1	2433	8.84		14.59		Hubei_Wuhan	Hubei	Private sector		5200	2015-03-18	2018	7	234	702	2015	3	40	3.68888	4479.98	0		668	7.9495	3.93808		7.79688	10.359	2.17929	8.55641		15.39		-600		-0.197824	0	1	0	0	2	5000	1	3	42300.7
8/1/2018	11	-105.78	542.55	27549.1	1172	7.47		12.59		Hubei_Wuhan	Hubei	Private sector		5200	2015-03-18	2018	8	234	703	2015	3	41	3.71357	2834.16	0		668	6.29628			7.06647	10.2237	2.0109	8.55641		14.59		-1261		-0.51829	0	1	0	0	2	5000	1	3	42730.4
9/1/2018	11	-134.66	1083.2	24606.5	3551	3.2		11.05		Hubei_Wuhan	Hubei	Private sector		5200	2015-03-18	2018	9	234	704	2015	3	42	3.73767	542.55	0		668	6.98768			8.17498	10.1108	1.16315	8.55641		12.59		2379		2.02986	0	1	0	0	2	5000	1	3	43342.3
10/1/2018	11	-31.31	3082.2	23864.7	10097	3		11.01		Hubei_Wuhan	Hubei	Private sector		5200	2015-03-18	2018	10	235	705	2015	3	43	3.7612	1083.2	0		668	8.0334			9.21999	10.0802	1.09861	8.55641		11.05		6546		1.84342	0	1	0	0	2	5000	1	3	43650.5
11/1/2018	11	25.78	6023.85	26001.8	19588	3		11.01		Hubei_Wuhan	Hubei	Private sector		5200	2015-03-18	2018	11	235	706	2015	3	44	3.78419	3082.2	0		668	8.70348	3.2496		9.88267	10.1659	1.09861	8.55641		11.01		9491		0.939982	0	1	0	0	2	5000	1	3	43974.6
10/1/2017	12	-875.94	6265	45217.5	63	4.8		7.92	1325	Shandong_Qingdao	Shandong	Private sector		10000	2014-07-01	2017	10	231	693	2014	7	39	3.66356	10470	0		659	8.74273		7.18917	4.14314	10.7192	1.56862	9.21034		8.18	-371	-42	-0.21875	-0.4	0	1	0	0	2	5000	1	4	67079.3
11/1/2017	12	-1168.4	12450	48128.3	127	4.8		7.91	2521	Shandong_Qingdao	Shandong	Private sector		10000	2014-07-01	2017	11	231	694	2014	7	40	3.68888	6265	0		659	9.42948		7.83241	4.84419	10.7816	1.56862	9.21034		7.92	1196	64	0.902641	1.01587	0	1	0	0	2	5000	1	4	67428.8
12/1/2017	12	-757.39	5500	47526.7	131	5.6		8.23	1465	Shandong_Qingdao	Shandong	Private sector		10000	2014-07-01	2017	12	231	695	2014	7	41	3.71357	12450	0		659	8.6125		7.28961	4.8752	10.7691	1.72277	9.21034		7.91	-1056	4	-0.418881	0.0314961	0	1	0	0	2	5000	1	4	67576
1/1/2018	12	-300	13040	51495	131	5.61		8.23		Shandong_Qingdao	Shandong	Private sector		10000	2014-07-01	2018	1	232	696	2014	7	42	3.73767	5500	0		659	9.47578			4.8752	10.8492	1.72455	9.21034		8.23		0		0	0	1	0	0	2	5000	1	4	68832.7
2/1/2018	12	-100	7740	46955	79	5.48		8.19		Shandong_Qingdao	Shandong	Private sector		10000	2014-07-01	2018	2	232	697	2014	7	43	3.7612	13040	0		659	8.95416			4.36945	10.7569	1.70111	9.21034		8.23		-52		-0.396947	0	1	0	0	2	5000	1	4	69438.6
3/1/2018	12	200	2800	39085	28	6		8.4		Shandong_Qingdao	Shandong	Private sector		10000	2014-07-01	2018	3	232	698	2014	7	44	3.78419	7740	0		659	7.93738	5.29832		3.33221	10.5735	1.79176	9.21034		8.19		-51		-0.64557	0	1	0	0	2	5000	1	4	70012.1
4/1/2018	12	-100	5805	40825	59	5.98		8.39		Shandong_Qingdao	Shandong	Private sector		10000	2014-07-01	2018	4	233	699	2014	7	45	3.80666	2800	0		659	8.66648			4.07754	10.6171	1.78842	9.21034		8.4		31		1.10714	0	1	0	0	2	5000	1	4	70577.4
5/1/2018	12	200	5200	36545	52	6		8.4		Shandong_Qingdao	Shandong	Private sector		10000	2014-07-01	2018	5	233	700	2014	7	46	3.82864	5805	0		659	8.55641	5.29832		3.95124	10.5063	1.79176	9.21034		8.39		-7		-0.118644	0	1	0	0	2	5000	1	4	71120
6/1/2018	12	200	4600	36345	46	5.8		7.91		Shandong_Qingdao	Shandong	Private sector		10000	2014-07-01	2018	6	233	701	2014	7	47	3.85015	5200	0		659	8.43381	5.29832		3.82864	10.5008	1.75786	9.21034		8.4		-6		-0.115385	0	1	0	0	2	5000	1	4	72014.2
7/1/2018	12	50	8750	33014.9	89	5.63		7.67		Shandong_Qingdao	Shandong	Private sector		10000	2014-07-01	2018	7	234	702	2014	7	48	3.8712	4600	0		659	9.07681	3.91202		4.48864	10.4047	1.72811	9.21034		7.91		43		0.934783	0	1	0	0	2	5000	1	4	72489
8/1/2018	12	400	6525	33539.9	66	5.26		7.54		Shandong_Qingdao	Shandong	Private sector		10000	2014-07-01	2018	8	234	703	2014	7	49	3.89182	8750	0		659	8.7834	5.99146		4.18966	10.4205	1.66013	9.21034		7.67		-23		-0.258427	0	1	0	0	2	5000	1	4	73115.4
9/1/2018	12	100	3640	33879.9	37	5.31		7.68		Shandong_Qingdao	Shandong	Private sector		10000	2014-07-01	2018	9	234	704	2014	7	50	3.91202	6525	0		659	8.19974	4.60517		3.61092	10.4306	1.66959	9.21034		7.54		-29		-0.439394	0	1	0	0	2	5000	1	4	73810.4
10/1/2018	12	200	6180	31854.9	62	5.38		7.68		Shandong_Qingdao	Shandong	Private sector		10000	2014-07-01	2018	10	235	705	2014	7	51	3.93183	3640	0		659	8.72907	5.29832		4.12713	10.3689	1.68269	9.21034		7.68		25		0.675676	0	1	0	0	2	5000	1	4	74027.2
11/1/2018	12	-200	6540	32294.9	66	5.6		7.8		Shandong_Qingdao	Shandong	Private sector		10000	2014-07-01	2018	11	235	706	2014	7	52	3.95124	6180	0		659	8.78569			4.18966	10.3827	1.72277	9.21034		7.68		4		0.0645161	0	1	0	0	2	5000	1	4	74651.1
7/1/2017	13	432.47	12369.5	44055.4	205	3.71		10.69	5478	Guangdong_Shenzhen	Guangdong	State capital shares	Economic investigation intervention	5555	2014-12-01	2017	7	230	690	2014	12	31	3.43399	10214	0		668	9.42299	6.06951	8.6085	5.32301	10.6932	1.31103	8.62245		10.93	933	44	0.205281	0.273292	1	0	0	0	1	5000	1	3	113402
8/1/2017	13	74.19	8900	45083.8	164	3.79		10.63	4204	Guangdong_Shenzhen	Guangdong	State capital shares	Economic investigation intervention	5555	2014-12-01	2017	8	230	691	2014	12	32	3.46574	12369.5	0		668	9.09381	4.30663	8.34379	5.09987	10.7163	1.33237	8.62245		10.69	-1274	-41	-0.232567	-0.2	1	0	0	0	1	5000	1	3	114872
9/1/2017	13	528.76	11193.2	45332.1	241	5.46		11.24	3633	Guangdong_Shenzhen	Guangdong	State capital shares	Economic investigation intervention	5555	2014-12-01	2017	9	230	692	2014	12	33	3.49651	8900	0		668	9.32306	6.27053	8.19781	5.4848	10.7218	1.69745	8.62245		10.63	-571	77	-0.135823	0.469512	1	0	0	0	1	5000	1	3	116314
10/1/2017	13	133.12	11780.1	44973.2	337	4.9		11.01	4323	Guangdong_Shenzhen	Guangdong	State capital shares	Economic investigation intervention	5555	2014-12-01	2017	10	231	693	2014	12	34	3.52636	11193.2	0		668	9.37417	4.89125	8.37171	5.82008	10.7138	1.58923	8.62245		11.24	690	96	0.189926	0.39834	1	0	0	0	1	5000	1	3	117307
11/1/2017	13	199.17	8899.5	45143.5	217	4.95		10.94	3625	Guangdong_Shenzhen	Guangdong	State capital shares	Economic investigation intervention	5555	2014-12-01	2017	11	231	694	2014	12	35	3.55535	11780.1	0		668	9.09375	5.29416	8.19561	5.3799	10.7176	1.59939	8.62245		11.01	-698	-120	-0.161462	-0.356083	1	0	0	0	1	5000	1	3	118474
12/1/2017	13	258.81	10032.4	46126.9	274	4.64		11.03	3728	Guangdong_Shenzhen	Guangdong	State capital shares	Economic investigation intervention	5555	2014-12-01	2017	12	231	695	2014	12	36	3.58352	8899.5	0		668	9.21358	5.55609	8.22363	5.61313	10.7392	1.53472	8.62245		10.94	103	57	0.0284138	0.262673	1	0	0	0	1	5000	1	3	118979
1/1/2018	13	838.47	15096.3	48789.8	274	5.07		11.3		Guangdong_Shenzhen	Guangdong	State capital shares	Economic investigation intervention	5555	2014-12-01	2018	1	232	696	2014	12	37	3.61092	10032.4	0		668	9.6222	6.73158		5.61313	10.7953	1.62334	8.62245		11.03		0		0	1	0	0	0	1	5000	1	3	122424
2/1/2018	13	904	13456.3	55632	225	6.19		11.54		Guangdong_Shenzhen	Guangdong	State capital shares	Economic investigation intervention	5555	2014-12-01	2018	2	232	697	2014	12	38	3.63759	15096.3	0		668	9.5072	6.80683		5.4161	10.9265	1.82293	8.62245		11.3		-49		-0.178832	1	0	0	0	1	5000	1	3	123283
3/1/2018	13	87.01	11719	57355.2	238	4.64		11.02		Guangdong_Shenzhen	Guangdong	State capital shares	Economic investigation intervention	5555	2014-12-01	2018	3	232	698	2014	12	39	3.66356	13456.3	0		668	9.36897	4.46602		5.47227	10.957	1.53472	8.62245		11.54		13		0.0577778	1	0	0	0	1	5000	1	3	124549
7/1/2017	14	11.8	314.06	21	5	0.08		12.03	220	Beijing_Fengtai	Beijing	Venture capital system	Economic investigation intervention	5000	2014-04-01	2017	7	230	690	2014	4	39	3.66356	461.42	0		659	5.74958	2.4681	5.39363	1.60944	3.04452	-2.52572	8.51719		11.97	-60	0	-0.214286	0	0	0	1	0	3	5000	1	2	60950.2
8/1/2017	14	11.82	362.24	133.69	5	0.15		11.71	208	Beijing_Fengtai	Beijing	Venture capital system	Economic investigation intervention	5000	2014-04-01	2017	8	230	691	2014	4	40	3.68888	314.06	0		659	5.89231	2.46979	5.33754	1.60944	4.89552	-1.89711	8.51719		12.03	-12	0	-0.0545455	0	0	0	1	0	3	5000	1	2	61668.2
9/1/2017	14	15.02	931.7	75.11	5	0.14		9.32	598	Beijing_Fengtai	Beijing	Venture capital system	Economic investigation intervention	5000	2014-04-01	2017	9	230	692	2014	4	41	3.71357	362.24	0		659	6.83701	2.70938	6.39359	1.60944	4.31895	-1.96611	8.51719		11.71	390	0	1.875	0	0	0	1	0	3	5000	1	2	62363.4
10/1/2017	14		366.78	7.09	5	0.13		10.01	343	Beijing_Fengtai	Beijing	Venture capital system	Economic investigation intervention	5000	2014-04-01	2017	10	231	693	2014	4	42	3.73767	931.7	0		659	5.90476		5.83773	1.60944	1.95869	-2.04021	8.51719		9.32	-255	0	-0.426421	0	0	0	1	0	3	5000	1	2	62402.1
11/1/2017	14	21.33	333.38	83.46	8	0.16		10.72	221	Beijing_Fengtai	Beijing	Venture capital system	Economic investigation intervention	5000	2014-04-01	2017	11	231	694	2014	4	43	3.7612	366.78	0		659	5.80928	3.06012	5.39816	2.07944	4.42437	-1.83258	8.51719		10.01	-122	3	-0.355685	0.6	0	0	1	0	3	5000	1	2	62719.7
12/1/2017	14	20.03	483.08	132.62	6	0.14		11.06	236	Beijing_Fengtai	Beijing	Venture capital system	Economic investigation intervention	5000	2014-04-01	2017	12	231	695	2014	4	44	3.78419	333.38	0		659	6.18018	2.99723	5.46383	1.79176	4.88749	-1.96611	8.51719		10.72	15	-2	0.0678733	-0.25	0	0	1	0	3	5000	1	2	63382.6
1/1/2018	14	50	443.42	140.08	6	0.14		11.59		Beijing_Fengtai	Beijing	Venture capital system	Economic investigation intervention	5000	2014-04-01	2018	1	232	696	2014	4	45	3.80666	483.08	0		659	6.09452	3.91202		1.79176	4.94221	-1.96611	8.51719		11.06		0		0	0	0	1	0	3	5000	1	2	60970.9
2/1/2018	14		721.86	190	9	0.13		10.85		Beijing_Fengtai	Beijing	Venture capital system	Economic investigation intervention	5000	2014-04-01	2018	2	232	697	2014	4	46	3.82864	443.42	0		659	6.58183			2.19722	5.24702	-2.04021	8.51719		11.59		3		0.5	0	0	1	0	3	5000	1	2	61554.8
3/1/2018	14	40	1529.76	263.26	6	0.11		10.47		Beijing_Fengtai	Beijing	Venture capital system	Economic investigation intervention	5000	2014-04-01	2018	3	232	698	2014	4	47	3.85015	721.86	0		659	7.33287	3.68888		1.79176	5.57314	-2.20727	8.51719		10.85		-3		-0.333333	0	0	1	0	3	5000	1	2	62052.3
4/1/2018	14		1567.9	189.8	12	0.12		11.16		Beijing_Fengtai	Beijing	Venture capital system	Economic investigation intervention	5000	2014-04-01	2018	4	233	699	2014	4	48	3.8712	1529.76	0		659	7.35749			2.48491	5.24597	-2.12025	8.51719		10.47		6		1	0	0	1	0	3	5000	1	2	63039.1
5/1/2018	14	50	1615	190	25	0.12		10.36		Beijing_Fengtai	Beijing	Venture capital system	Economic investigation intervention	5000	2014-04-01	2018	5	233	700	2014	4	49	3.89182	1567.9	0		659	7.38709	3.91202		3.21888	5.24702	-2.12025	8.51719		11.16		13		1.08333	0	0	1	0	3	5000	1	2	63500
8/1/2017	15	-44.18	2931.4	7556.3	153	2.24	6.22	9.11	471	Shanghai_Xu Hui	Shanghai	Private sector		1063	2014-12-01	2017	8	230	691	2014	12	32	3.46574	0	1	691	668	7.98323		6.15486	5.03044	8.93014	0.806476	6.96885	1.82777	9.09					0	1	0	0	2	5000	0	1	111700
9/1/2017	15	171.53	3633.72	7458.4	196	2.39	7.43	9.1	489	Shanghai_Xu Hui	Shanghai	Private sector		1063	2014-12-01	2017	9	230	692	2014	12	33	3.49651	2931.4	0		668	8.19801	5.14476	6.19236	5.27811	8.9171	0.871294	6.96885	2.00553	9.11	18	43	0.0382166	0.281046	0	1	0	0	2	5000	0	1	110600
10/1/2017	15	-48.46	2576.39	7187.71	166	2.27	5.82	9.03	443	Shanghai_Xu Hui	Shanghai	Private sector		1063	2014-12-01	2017	10	231	693	2014	12	34	3.52636	3633.72	0		668	7.85414		6.09357	5.11199	8.88013	0.81978	6.96885	1.7613	9.1	-46	-30	-0.0940695	-0.153061	0	1	0	0	2	5000	0	1	112100
11/1/2017	15	-209.78	3046.09	7051.02	180	2.34	6.49	9.06	469	Shanghai_Xu Hui	Shanghai	Private sector		1063	2014-12-01	2017	11	231	694	2014	12	35	3.55535	2576.39	0		668	8.02161		6.1506	5.19296	8.86093	0.850151	6.96885	1.87026	9.03	26	14	0.0586907	0.0843373	0	1	0	0	2	5000	0	1	113800
12/1/2017	15	11.81	2947.4	7414.59	272	1.93	6.67	9.1	442	Shanghai_Xu Hui	Shanghai	Private sector		1063	2014-12-01	2017	12	231	695	2014	12	36	3.58352	3046.09	0		668	7.98868	2.46895	6.09131	5.6058	8.91121	0.65752	6.96885	1.89762	9.06	-27	92	-0.0575693	0.511111	0	1	0	0	2	5000	0	1	112500
1/1/2018	15	-195.21	3900.59	6764.13	272	2.1		9		Shanghai_Xu Hui	Shanghai	Private sector		1063	2014-12-01	2018	1	232	696	2014	12	37	3.61092	2947.4	0		668	8.26888			5.6058	8.81939	0.741938	6.96885		9.1		0		0	0	1	0	0	2	5000	0	1	114800
2/1/2018	15	53.1	2301.57	6626.24	203	1.37		9		Shanghai_Xu Hui	Shanghai	Private sector		1063	2014-12-01	2018	2	232	697	2014	12	38	3.63759	3900.59	0		668	7.74135	3.97218		5.31321	8.79879	0.314812	6.96885		9		-69		-0.253677	0	1	0	0	2	5000	0	1	113800
3/1/2018	15	-139	5014.74	6069.85	418	1.4		9		Shanghai_Xu Hui	Shanghai	Private sector		1063	2014-12-01	2018	3	232	698	2014	12	39	3.66356	2301.57	0		668	8.52014			6.03548	8.71109	0.336473	6.96885		9		215		1.05911	0	1	0	0	2	5000	0	1	114900
4/1/2018	15	-214.98	3985.94	5912.98	365	1.27		9		Shanghai_Xu Hui	Shanghai	Private sector		1063	2014-12-01	2018	4	233	699	2014	12	40	3.68888	5014.74	0		668	8.29053			5.8999	8.68491	0.239018	6.96885		9		-53		-0.126794	0	1	0	0	2	5000	0	1	115200
5/1/2018	15	-46.21	3358.44	4865.46	284	1.29		9		Shanghai_Xu Hui	Shanghai	Private sector		1063	2014-12-01	2018	5	233	700	2014	12	41	3.71357	3985.94	0		668	8.11923			5.64897	8.48992	0.254643	6.96885		9		-81		-0.221918	0	1	0	0	2	5000	0	1	116600
6/1/2018	15	-14.9	3710.12	4493.14	280	1.41		9		Shanghai_Xu Hui	Shanghai	Private sector		1063	2014-12-01	2018	6	233	701	2014	12	42	3.73767	3358.44	0		668	8.21882			5.63479	8.41031	0.34359	6.96885		9		-4		-0.0140845	0	1	0	0	2	5000	0	1	117039
7/1/2018	15	-12.6	2168.82	3906.03	183	1.51		9		Shanghai_Xu Hui	Shanghai	Private sector		1063	2014-12-01	2018	7	234	702	2014	12	43	3.7612	3710.12	0		668	7.68194			5.20949	8.27028	0.41211	6.96885		9		-97		-0.346429	0	1	0	0	2	5000	0	1	117700
8/1/2018	15	-93	1260.09	2413.38	96	1.56		8.92		Shanghai_Xu Hui	Shanghai	Private sector		1063	2014-12-01	2018	8	234	703	2014	12	44	3.78419	2168.82	0		668	7.13894			4.56435	7.78878	0.444686	6.96885		9		-87		-0.47541	0	1	0	0	2	5000	0	1	117800
9/1/2018	15	-93.5	1392.99	2134.6	82	1.86		9		Shanghai_Xu Hui	Shanghai	Private sector		1063	2014-12-01	2018	9	234	704	2014	12	45	3.80666	1260.09	0		668	7.23921			4.40672	7.66603	0.620577	6.96885		8.92		-14		-0.145833	0	1	0	0	2	5000	0	1	117941
10/1/2018	15	-61.8	475.6	1653.11	13	2.25				Shanghai_Xu Hui	Shanghai	Private sector		1063	2014-12-01	2018	10	235	705	2014	12	46	3.82864	1392.99	0		668	6.16458			2.56495	7.41041	0.810931	6.96885		9		-69		-0.841463	0	1	0	0	2	5000	0	1	119007
7/1/2017	16	-283.94	20333.2	60303.6	55	5.68	3.42	14.52	5950	Hubei_Wuhan	Hubei	Private sector	Economic investigation intervention	5000	2014-11-01	2017	7	230	690	2014	11	32	3.46574	21351	0		666	9.92001		8.69115	4.00733	11.0071	1.73695	8.51719	1.22964	14.5	101	0	0.0172679	0	0	1	0	0	2	5000	1	2	36569.5
8/1/2017	16	-9.55	20528	48283.4	46	5.67	3.45	14.56	5955	Hubei_Wuhan	Hubei	Private sector	Economic investigation intervention	5000	2014-11-01	2017	8	230	691	2014	11	33	3.49651	20333.2	0		666	9.92954		8.69199	3.82864	10.7848	1.73519	8.51719	1.23837	14.52	5	-9	0.0008403	-0.163636	0	1	0	0	2	5000	1	2	36935.2
9/1/2017	16	97.06	21066	114576	53	5.65	3.34	14.53	6298	Hubei_Wuhan	Hubei	Private sector	Economic investigation intervention	5000	2014-11-01	2017	9	230	692	2014	11	34	3.52636	20528	0		666	9.95542	4.57533	8.74799	3.97029	11.649	1.73166	8.51719	1.20597	14.56	343	7	0.0575987	0.152174	0	1	0	0	2	5000	1	2	37394.9
10/1/2017	16	555.9	21392	119577	50	5.59	3.37	14.5	6340	Hubei_Wuhan	Hubei	Private sector	Economic investigation intervention	5000	2014-11-01	2017	10	231	693	2014	11	35	3.55535	21066	0		666	9.97077	6.32059	8.75463	3.91202	11.6917	1.72098	8.51719	1.21491	14.53	42	-3	0.0066688	-0.0566038	0	1	0	0	2	5000	1	2	37540.5
11/1/2017	16	52.7	19453	122036	45	5.71	3.32	13.01	5852	Hubei_Wuhan	Hubei	Private sector	Economic investigation intervention	5000	2014-11-01	2017	11	231	694	2014	11	36	3.58352	21392	0		666	9.87576	3.96462	8.67454	3.80666	11.7121	1.74222	8.51719	1.19996	14.5	-488	-5	-0.0769716	-0.1	0	1	0	0	2	5000	1	2	38020
12/1/2017	16	559	20389	118031	58	5.68	3.42	12.93	5964	Hubei_Wuhan	Hubei	Private sector	Economic investigation intervention	5000	2014-11-01	2017	12	231	695	2014	11	37	3.61092	19453	0		666	9.92275	6.32615	8.6935	4.06044	11.6787	1.73695	8.51719	1.22964	13.01	112	13	0.0191388	0.288889	0	1	0	0	2	5000	1	2	38154.9
1/1/2018	16	288	23588	119966	58	6.06		13.06		Hubei_Wuhan	Hubei	Private sector	Economic investigation intervention	5000	2014-11-01	2018	1	232	696	2014	11	38	3.63759	20389	0		666	10.0685	5.66296		4.06044	11.695	1.80171	8.51719		12.93		0		0	0	1	0	0	2	5000	1	2	39502.1
2/1/2018	16	453.99	26294	126695	61	5.98		13.03		Hubei_Wuhan	Hubei	Private sector	Economic investigation intervention	5000	2014-11-01	2018	2	232	697	2014	11	39	3.66356	23588	0		666	10.1771	6.11808		4.11087	11.7495	1.78842	8.51719		13.06		3		0.0517241	0	1	0	0	2	5000	1	2	39973.8
3/1/2018	16	473.99	25674	129393	60	5.74		12.94		Hubei_Wuhan	Hubei	Private sector	Economic investigation intervention	5000	2014-11-01	2018	3	232	698	2014	11	40	3.68888	26294	0		666	10.1532	6.16119		4.09434	11.7706	1.74746	8.51719		13.03		-1		-0.0163934	0	1	0	0	2	5000	1	2	40322.2
4/1/2018	16	-128.01	20913	128014	115	5.37		12.71		Hubei_Wuhan	Hubei	Private sector	Economic investigation intervention	5000	2014-11-01	2018	4	233	699	2014	11	41	3.71357	25674	0		666	9.94813			4.74493	11.7599	1.68083	8.51719		12.94		55		0.916667	0	1	0	0	2	5000	1	2	40742.7
5/1/2018	16	464.99	24415	128563	249	6.14		12.97		Hubei_Wuhan	Hubei	Private sector	Economic investigation intervention	5000	2014-11-01	2018	5	233	700	2014	11	42	3.73767	20913	0		666	10.1029	6.14202		5.51745	11.7642	1.81482	8.51719		12.71		134		1.16522	0	1	0	0	2	5000	1	2	41228.1
6/1/2018	16	224	23930	128958	256	5.68		12.83		Hubei_Wuhan	Hubei	Private sector	Economic investigation intervention	5000	2014-11-01	2018	6	233	701	2014	11	43	3.7612	24415	0		666	10.0829	5.41165		5.54518	11.7672	1.73695	8.51719		12.97		7		0.0281125	0	1	0	0	2	5000	1	2	41846.3
7/1/2017	17	103.86	1022.85	6419.1	23	5	3.73	9.43	274	Beijing_The rising sun	Beijing	Private sector	Suspension of sale	1500	2014-03-21	2017	7	230	690	2014	3	40	3.68888	547.2	0		659	6.93035	4.64304	5.61313	3.13549	8.76703	1.60944	7.31322	1.31641	9.89	64	-17	0.304762	-0.425	0	1	0	0	2	5000	0	1	60950.2
8/1/2017	17	103.03	1201.3	6320.95	21	5.27	8.34	9.58	144	Beijing_The rising sun	Beijing	Private sector	Suspension of sale	1500	2014-03-21	2017	8	230	691	2014	3	41	3.71357	1022.85	0		659	7.09116	4.63502	4.96981	3.04452	8.75163	1.66203	7.31322	2.12106	9.43	-130	-2	-0.474453	-0.0869565	0	1	0	0	2	5000	0	1	61668.2
9/1/2017	17	105.51	776	5892.75	16	5.04	6.41	9.44	121	Beijing_The rising sun	Beijing	Private sector	Suspension of sale	1500	2014-03-21	2017	9	230	692	2014	3	42	3.73767	1201.3	0		659	6.65415	4.65881	4.79579	2.77259	8.68148	1.61741	7.31322	1.85786	9.58	-23	-5	-0.159722	-0.238095	0	1	0	0	2	5000	0	1	62363.4
10/1/2017	17	104.69	994.3	5880.5	26	5.47	10.25	9.64	97	Beijing_The rising sun	Beijing	Private sector	Suspension of sale	1500	2014-03-21	2017	10	231	693	2014	3	43	3.7612	776	0		659	6.90204	4.651	4.57471	3.2581	8.6794	1.69928	7.31322	2.32728	9.44	-24	10	-0.198347	0.625	0	1	0	0	2	5000	0	1	62402.1
11/1/2017	17	-0.57	1291.5	5416.62	13	5.78	11.74	9.86	110	Beijing_The rising sun	Beijing	Private sector	Suspension of sale	1500	2014-03-21	2017	11	231	694	2014	3	44	3.78419	994.3	0		659	7.16356		4.70048	2.56495	8.59723	1.7544	7.31322	2.463	9.64	13	-13	0.134021	-0.5	0	1	0	0	2	5000	0	1	62719.7
12/1/2017	17	103.03	823.8	5658.94	18	5.96	8.08	9.97	102	Beijing_The rising sun	Beijing	Private sector	Suspension of sale	1500	2014-03-21	2017	12	231	695	2014	3	45	3.80666	1291.5	0		659	6.71393	4.63502	4.62497	2.89037	8.64099	1.78507	7.31322	2.08939	9.86	-8	5	-0.0727273	0.384615	0	1	0	0	2	5000	0	1	63382.6
1/1/2018	17	-0.41	824.9	5241.4	18	5.48		9.68		Beijing_The rising sun	Beijing	Private sector	Suspension of sale	1500	2014-03-21	2018	1	232	696	2014	3	46	3.82864	823.8	0		659	6.71526			2.89037	8.56434	1.70111	7.31322		9.97		0		0	0	1	0	0	2	5000	0	1	60970.9
2/1/2018	17	-0.35	1094	5395.76	8	5.72		9.82		Beijing_The rising sun	Beijing	Private sector	Suspension of sale	1500	2014-03-21	2018	2	232	697	2014	3	47	3.85015	824.9	0		659	6.9976			2.07944	8.59337	1.74397	7.31322		9.68		-10		-0.555556	0	1	0	0	2	5000	0	1	61554.8
3/1/2018	17	-0.42	1383	6030.64	9	5.8		9.87		Beijing_The rising sun	Beijing	Private sector	Suspension of sale	1500	2014-03-21	2018	3	232	698	2014	3	48	3.8712	1094	0		659	7.23201			2.19722	8.70461	1.75786	7.31322		9.82		1		0.125	0	1	0	0	2	5000	0	1	62052.3
7/1/2017	18	79.94	7138.18	53343.5	21	6.88	3.41	8	2095	Beijing_Xicheng	Beijing	Private sector	Close down	200000	2015-05-26	2017	7	230	690	2015	5	26	3.2581	6145	0		671	8.87321	4.38128	7.64731	3.04452	10.8845	1.92862	12.2061	1.22671	8.12	193	5	0.101472	0.3125	0	1	0	0	2	5000	1	4	60950.2
8/1/2017	18	498.17	8759	51794.9	21	7.23	4.4	8.07	1992	Beijing_Xicheng	Beijing	Private sector	Close down	200000	2015-05-26	2017	8	230	691	2015	5	27	3.29584	7138.18	0		671	9.07784	6.21094	7.59689	3.04452	10.8551	1.97824	12.2061	1.48161	8	-103	0	-0.0491647	0	0	1	0	0	2	5000	1	4	61668.2
9/1/2017	18	-48.45	6627.42	51889.1	18	7.5	3.77	8.11	1757	Beijing_Xicheng	Beijing	Private sector	Close down	200000	2015-05-26	2017	9	230	692	2015	5	28	3.33221	8759	0		671	8.79897		7.47136	2.89037	10.8569	2.0149	12.2061	1.32708	8.07	-235	-3	-0.117972	-0.142857	0	1	0	0	2	5000	1	4	62363.4
10/1/2017	18	-2.72	8741.74	50644.9	21	6.97	4.56	8	1917	Beijing_Xicheng	Beijing	Private sector	Close down	200000	2015-05-26	2017	10	231	693	2015	5	29	3.3673	6627.42	0		671	9.07587		7.55852	3.04452	10.8326	1.94162	12.2061	1.51732	8.11	160	3	0.0910643	0.166667	0	1	0	0	2	5000	1	4	62402.1
11/1/2017	18	62.39	6618	52139.4	14	7.48	4.15	8.1	1593	Beijing_Xicheng	Beijing	Private sector	Close down	200000	2015-05-26	2017	11	231	694	2015	5	30	3.4012	8741.74	0		671	8.79755	4.1334	7.37337	2.63906	10.8617	2.01223	12.2061	1.42311	8	-324	-7	-0.169014	-0.333333	0	1	0	0	2	5000	1	4	62719.7
12/1/2017	18	-310.23	6152	53035.7	16	7	4.04	7.99	1524	Beijing_Xicheng	Beijing	Private sector	Close down	200000	2015-05-26	2017	12	231	695	2015	5	31	3.43399	6618	0		671	8.72453		7.32909	2.77259	10.8787	1.94591	12.2061	1.39624	8.1	-69	2	-0.0433145	0.142857	0	1	0	0	2	5000	1	4	63382.6
1/1/2018	18	39.99	6152.42	49253.8	16	7.18		8.02		Beijing_Xicheng	Beijing	Private sector	Close down	200000	2015-05-26	2018	1	232	696	2015	5	32	3.46574	6152	0		671	8.7246	3.68863		2.77259	10.8047	1.9713	12.2061		7.99		0		0	0	1	0	0	2	5000	1	4	60970.9
2/1/2018	18	170.01	7895	48485.9	17	7.5		8.11		Beijing_Xicheng	Beijing	Private sector	Close down	200000	2015-05-26	2018	2	232	697	2015	5	33	3.49651	6152.42	0		671	8.97399	5.13586		2.83321	10.789	2.0149	12.2061		8.02		1		0.0625	0	1	0	0	2	5000	1	4	61554.8
3/1/2018	18		7836	49253.6	17	7.47		8.12		Beijing_Xicheng	Beijing	Private sector	Close down	200000	2015-05-26	2018	3	232	698	2015	5	34	3.52636	7895	0		671	8.96648			2.83321	10.8047	2.0109	12.2061		8.11		0		0	0	1	0	0	2	5000	1	4	62052.3
4/1/2018	18	-140	6865	49766.7	15	7.3		8.07		Beijing_Xicheng	Beijing	Private sector	Close down	200000	2015-05-26	2018	4	233	699	2015	5	35	3.55535	7836	0		671	8.83419			2.70805	10.8151	1.98788	12.2061		8.12		-2		-0.117647	0	1	0	0	2	5000	1	4	63039.1
5/1/2018	18	-325	5386.5	49028.2	14	6.86		8		Beijing_Xicheng	Beijing	Private sector	Close down	200000	2015-05-26	2018	5	233	700	2015	5	36	3.58352	6865	0		671	8.59165			2.63906	10.8002	1.92571	12.2061		8.07		-1		-0.0666667	0	1	0	0	2	5000	1	4	63500
6/1/2018	18	-420	2360	44783.2	5	7.65		8.29		Beijing_Xicheng	Beijing	Private sector	Close down	200000	2015-05-26	2018	6	233	701	2015	5	37	3.61092	5386.5	0		671	7.76642			1.60944	10.7096	2.03471	12.2061		8		-9		-0.642857	0	1	0	0	2	5000	1	4	64100
7/1/2017	19	119.68	32334.7	67848.4	99	2.92	4.09	9.99	7899	Beijing_The rising sun	Beijing	Private sector	Economic investigation intervention	6000	2014-06-01	2017	7	230	690	2014	6	37	3.61092	27408.6	0		655	10.3839	4.78482	8.97449	4.59512	11.125	1.07158	8.69951	1.40854	10.25	225	6	0.0293198	0.0645161	0	1	0	0	2	5000	1	3	60950.2
8/1/2017	19	869.74	31496.5	70598.7	106	2.59	4.1	9.86	7673	Beijing_The rising sun	Beijing	Private sector	Economic investigation intervention	6000	2014-06-01	2017	8	230	691	2014	6	38	3.63759	32334.7	0		655	10.3576	6.76819	8.94546	4.66344	11.1648	0.951658	8.69951	1.41099	9.99	-226	7	-0.0286112	0.0707071	0	1	0	0	2	5000	1	3	61668.2
9/1/2017	19	-455.6	25652.1	73262.8	108	2.86	3.41	9.84	7525	Beijing_The rising sun	Beijing	Private sector	Economic investigation intervention	6000	2014-06-01	2017	9	230	692	2014	6	39	3.66356	31496.5	0		655	10.1524		8.92599	4.68213	11.2018	1.05082	8.69951	1.22671	9.86	-148	2	-0.0192884	0.0188679	0	1	0	0	2	5000	1	3	62363.4
10/1/2017	19	219.97	24929.5	76590.9	80	2.69	3.45	9.79	7232	Beijing_The rising sun	Beijing	Private sector	Economic investigation intervention	6000	2014-06-01	2017	10	231	693	2014	6	40	3.68888	25652.1	0		655	10.1238	5.39349	8.88627	4.38203	11.2462	0.989542	8.69951	1.23837	9.84	-293	-28	-0.0389369	-0.259259	0	1	0	0	2	5000	1	3	62402.1
11/1/2017	19	127.54	30990.9	78213.7	88	2.81	3.73	9.66	8313	Beijing_The rising sun	Beijing	Private sector	Economic investigation intervention	6000	2014-06-01	2017	11	231	694	2014	6	41	3.71357	24929.5	0		655	10.3415	4.84843	9.02558	4.47734	11.2672	1.03319	8.69951	1.31641	9.79	1081	8	0.149475	0.1	0	1	0	0	2	5000	1	3	62719.7
12/1/2017	19	496.87	32668.2	74994	68	3.43	3.76	9.75	8677	Beijing_The rising sun	Beijing	Private sector	Economic investigation intervention	6000	2014-06-01	2017	12	231	695	2014	6	42	3.73767	30990.9	0		655	10.3942	6.20833	9.06843	4.21951	11.2252	1.23256	8.69951	1.32442	9.66	364	-20	0.0437868	-0.227273	0	1	0	0	2	5000	1	3	63382.6
1/1/2018	19	710.97	29315.8	79675.9	68	4.12		10.52		Beijing_The rising sun	Beijing	Private sector	Economic investigation intervention	6000	2014-06-01	2018	1	232	696	2014	6	43	3.7612	32668.2	0		655	10.2859	6.56663		4.21951	11.2857	1.41585	8.69951		9.75		0		0	0	1	0	0	2	5000	1	3	60970.9
2/1/2018	19	978.95	28014.9	82998.8	99	4.55		10.9		Beijing_The rising sun	Beijing	Private sector	Economic investigation intervention	6000	2014-06-01	2018	2	232	697	2014	6	44	3.78419	29315.8	0		655	10.2405	6.88648		4.59512	11.3266	1.51513	8.69951		10.52		31		0.455882	0	1	0	0	2	5000	1	3	61554.8
3/1/2018	19	154.21	30292.7	82330.3	110	4.11		10.61		Beijing_The rising sun	Beijing	Private sector	Economic investigation intervention	6000	2014-06-01	2018	3	232	698	2014	6	45	3.80666	28014.9	0		655	10.3187	5.03831		4.70048	11.3185	1.41342	8.69951		10.9		11		0.111111	0	1	0	0	2	5000	1	3	62052.3
4/1/2018	19	-169.71	27278.7	82565.3	364	4.56		10.59		Beijing_The rising sun	Beijing	Private sector	Economic investigation intervention	6000	2014-06-01	2018	4	233	699	2014	6	46	3.82864	30292.7	0		655	10.2139			5.89715	11.3213	1.51732	8.69951		10.61		254		2.30909	0	1	0	0	2	5000	1	3	63039.1
5/1/2018	19	777.35	22421.2	84625.3	275	3.32		10.76		Beijing_The rising sun	Beijing	Private sector	Economic investigation intervention	6000	2014-06-01	2018	5	233	700	2014	6	47	3.85015	27278.7	0		655	10.0178	6.65589		5.61677	11.346	1.19996	8.69951		10.59		-89		-0.244505	0	1	0	0	2	5000	1	3	63500
6/1/2018	19	46.69	18295.4	84135	228	3.59		11.08		Beijing_The rising sun	Beijing	Private sector	Economic investigation intervention	6000	2014-06-01	2018	6	233	701	2014	6	48	3.8712	22421.2	0		655	9.8144	3.84353		5.42935	11.3402	1.27815	8.69951		10.76		-47		-0.170909	0	1	0	0	2	5000	1	3	64100
7/1/2017	20	25.65	3689.97	20172.7	16	7.83	4.1	10.22	900	Jiangsu_Nanjing	Jiangsu	Private sector		1000	2014-09-03	2017	7	230	690	2014	9	34	3.52636	4523.58	0		677	8.21337	3.24454	6.80239	2.77259	9.91209	2.05796	6.90775	1.41099	10.01	-218	-7	-0.194991	-0.304348	0	1	0	0	2	5000	0	1	98872.4
8/1/2017	20	58.36	1848.57	20061	22	7.25	3.8	10.08	486	Jiangsu_Nanjing	Jiangsu	Private sector		1000	2014-09-03	2017	8	230	691	2014	9	35	3.55535	3689.97	0		677	7.52217	4.06663	6.18621	3.09104	9.90653	1.981	6.90775	1.335	10.22	-414	6	-0.46	0.375	0	1	0	0	2	5000	0	1	99777.6
9/1/2017	20	31.81	3614.12	19742.7	41	7.65	4.31	10.18	838	Jiangsu_Nanjing	Jiangsu	Private sector		1000	2014-09-03	2017	9	230	692	2014	9	36	3.58352	1848.57	0		677	8.1926	3.45978	6.73102	3.71357	9.89054	2.03471	6.90775	1.46094	10.08	352	19	0.72428	0.863636	0	1	0	0	2	5000	0	1	100524
10/1/2017	20	14.1	2849.7	18270.5	44	7.76	4.07	10.2	700	Jiangsu_Nanjing	Jiangsu	Private sector		1000	2014-09-03	2017	10	231	693	2014	9	37	3.61092	3614.12	0		677	7.95497	2.64617	6.55108	3.78419	9.81304	2.04898	6.90775	1.40364	10.18	-138	3	-0.164678	0.0731707	0	1	0	0	2	5000	0	1	94763.8
11/1/2017	20	83.37	3279.4	17462.4	56	7.07	4.85	15.75	676	Jiangsu_Nanjing	Jiangsu	Private sector		1000	2014-09-03	2017	11	231	694	2014	9	38	3.63759	2849.7	0		677	8.09542	4.42329	6.51619	4.02535	9.7678	1.95586	6.90775	1.57898	10.2	-24	12	-0.0342857	0.272727	0	1	0	0	2	5000	0	1	101650
12/1/2017	20	20	3730.36	16506.6	58	7.89	3.67	11.14	1016	Jiangsu_Nanjing	Jiangsu	Private sector		1000	2014-09-03	2017	12	231	695	2014	9	39	3.66356	3279.4	0		677	8.22426	2.99573	6.92363	4.06044	9.71152	2.0656	6.90775	1.30019	15.75	340	2	0.502959	0.0357143	0	1	0	0	2	5000	0	1	102113
1/1/2018	20	-74.65	2878.71	17850.2	58	8.91		11.25		Jiangsu_Nanjing	Jiangsu	Private sector		1000	2014-09-03	2018	1	232	696	2014	9	40	3.68888	3730.36	0		677	7.9651			4.06044	9.78977	2.18717	6.90775		11.14		0		0	0	1	0	0	2	5000	0	1	104439
2/1/2018	20	-102.14	1409.2	17373.1	32	7.92		11.26		Jiangsu_Nanjing	Jiangsu	Private sector		1000	2014-09-03	2018	2	232	697	2014	9	41	3.71357	2878.71	0		677	7.25078			3.46574	9.76268	2.06939	6.90775		11.25		-26		-0.448276	0	1	0	0	2	5000	0	1	105500
3/1/2018	20	55.03	1765	14178.7	22	7.99		11.24		Jiangsu_Nanjing	Jiangsu	Private sector		1000	2014-09-03	2018	3	232	698	2014	9	42	3.73767	1409.2	0		677	7.47591	4.00788		3.09104	9.5595	2.07819	6.90775		11.26		-10		-0.3125	0	1	0	0	2	5000	0	1	106395
4/1/2018	20	-21.27	1345.15	13690.4	18	6.94		11.11		Jiangsu_Nanjing	Jiangsu	Private sector		1000	2014-09-03	2018	4	233	699	2014	9	43	3.7612	1765	0		677	7.20426			2.89037	9.52445	1.9373	6.90775		11.24		-4		-0.181818	0	1	0	0	2	5000	0	1	107446
5/1/2018	20	-28.04	1700	13640.1	18	5.83		11.03		Jiangsu_Nanjing	Jiangsu	Private sector		1000	2014-09-03	2018	5	233	700	2014	9	44	3.78419	1345.15	0		677	7.43838			2.89037	9.52077	1.76302	6.90775		11.11		0		0	0	1	0	0	2	5000	0	1	108332
6/1/2018	20	-1.36	1584.53	13482.6	24	4.53		8.88		Jiangsu_Nanjing	Jiangsu	Private sector		1000	2014-09-03	2018	6	233	701	2014	9	45	3.80666	1700	0		677	7.36804			3.17805	9.50915	1.51072	6.90775		11.03		6		0.333333	0	1	0	0	2	5000	0	1	109822
7/1/2018	20	41.34	1248.67	12688.1	17	5.09		9.2		Jiangsu_Nanjing	Jiangsu	Private sector		1000	2014-09-03	2018	7	234	702	2014	9	46	3.82864	1584.53	0		677	7.12983	3.72183		2.83321	9.44842	1.62728	6.90775		8.88		-7		-0.291667	0	1	0	0	2	5000	0	1	110895
8/1/2018	20	-131	450	11924.2	6	5.88		9.36		Jiangsu_Nanjing	Jiangsu	Private sector		1000	2014-09-03	2018	8	234	703	2014	9	47	3.85015	1248.67	0		677	6.10925			1.79176	9.38632	1.77156	6.90775		9.2		-11		-0.647059	0	1	0	0	2	5000	0	1	111934
9/1/2018	20	-37.46	1265.9	10966.5	16	5.93		9.32		Jiangsu_Nanjing	Jiangsu	Private sector		1000	2014-09-03	2018	9	234	704	2014	9	48	3.8712	450	0		677	7.14354			2.77259	9.3026	1.78002	6.90775		9.36		10		1.66667	0	1	0	0	2	5000	0	1	113226
10/1/2018	20	58.14	610	10001.2	7	6.11		9.39		Jiangsu_Nanjing	Jiangsu	Private sector		1000	2014-09-03	2018	10	235	705	2014	9	49	3.89182	1265.9	0		677	6.41346	4.06285		1.94591	9.21046	1.80993	6.90775		9.32		-9		-0.5625	0	1	0	0	2	5000	0	1	114082
11/1/2018	20	-54.8	614.78	8316.62	8	6.38		9.21		Jiangsu_Nanjing	Jiangsu	Private sector		1000	2014-09-03	2018	11	235	706	2014	9	50	3.91202	610	0		677	6.42127			2.07944	9.02601	1.85317	6.90775		9.39		1		0.142857	0	1	0	0	2	5000	0	1	115040
7/1/2017	21	7.57	4196.83	44636	931	7.55		8.39	1471	Beijing_The rising sun	Beijing	Private sector		5000	2014-06-17	2017	7	230	690	2014	6	37	3.61092	6023.2	0		666	8.34209	2.02419	7.2937	6.83626	10.7063	2.02155	8.51719		8.12	-763	-529	-0.34154	-0.362329	0	1	0	0	2	5000	1	2	60950.2
8/1/2017	21	17.34	1815.53	40022.3	401	9.51		8.99	757	Beijing_The rising sun	Beijing	Private sector		5000	2014-06-17	2017	8	230	691	2014	6	38	3.63759	4196.83	0		666	7.50413	2.85302	6.62936	5.99396	10.5972	2.25234	8.51719		8.39	-714	-530	-0.485384	-0.56928	0	1	0	0	2	5000	1	2	61668.2
9/1/2017	21	-137.26	4850.8	31370.3	258	7.65		8.45	345	Beijing_The rising sun	Beijing	Private sector		5000	2014-06-17	2017	9	230	692	2014	6	39	3.66356	1815.53	0		666	8.4869		5.84354	5.55296	10.3536	2.03471	8.51719		8.99	-412	-143	-0.544254	-0.356608	0	1	0	0	2	5000	1	2	62363.4
10/1/2017	21	-43.08	6001.2	37016	152	6.88		8.58	2275	Beijing_The rising sun	Beijing	Private sector		5000	2014-06-17	2017	10	231	693	2014	6	40	3.68888	4850.8	0		666	8.69971		7.72973	5.02388	10.5191	1.92862	8.51719		8.45	1930	-106	5.5942	-0.410853	0	1	0	0	2	5000	1	2	62402.1
11/1/2017	21	332.16	8653.41	38551.4	194	6.3		8.65	3477	Beijing_The rising sun	Beijing	Private sector		5000	2014-06-17	2017	11	231	694	2014	6	41	3.71357	6001.2	0		666	9.06571	5.80562	8.15392	5.26786	10.5597	1.84055	8.51719		8.58	1202	42	0.528352	0.276316	0	1	0	0	2	5000	1	2	62719.7
12/1/2017	21	-63.19	5628.35	35494.3	230	7.08		8.77	2003	Beijing_The rising sun	Beijing	Private sector		5000	2014-06-17	2017	12	231	695	2014	6	42	3.73767	8653.41	0		666	8.63557		7.6024	5.43808	10.4771	1.95727	8.51719		8.65	-1474	36	-0.423929	0.185567	0	1	0	0	2	5000	1	2	63382.6
1/1/2018	21	-171.89	4357.42	32583.8	230	7.13		8.51		Beijing_The rising sun	Beijing	Private sector		5000	2014-06-17	2018	1	232	696	2014	6	43	3.7612	5628.35	0		666	8.37964			5.43808	10.3916	1.96431	8.51719		8.77		0		0	0	1	0	0	2	5000	1	2	60970.9
2/1/2018	21	-345.14	5522.93	30202.4	197	8.29		9.14		Beijing_The rising sun	Beijing	Private sector		5000	2014-06-17	2018	2	232	697	2014	6	44	3.78419	4357.42	0		666	8.61666			5.2832	10.3157	2.11505	8.51719		8.51		-33		-0.143478	0	1	0	0	2	5000	1	2	61554.8
3/1/2018	21	-122.98	5371.08	27823.6	234	8.05		8.92		Beijing_The rising sun	Beijing	Private sector		5000	2014-06-17	2018	3	232	698	2014	6	45	3.80666	5522.93	0		666	8.58878			5.45532	10.2336	2.08567	8.51719		9.14		37		0.187817	0	1	0	0	2	5000	1	2	62052.3
4/1/2018	21	-153.5	4938.64	25123.3	239	8.63		9.07		Beijing_The rising sun	Beijing	Private sector		5000	2014-06-17	2018	4	233	699	2014	6	46	3.82864	5371.08	0		666	8.50485			5.47646	10.1316	2.15524	8.51719		8.92		5		0.0213675	0	1	0	0	2	5000	1	2	63039.1
5/1/2018	21	188.38	5175.82	24383.5	243	7.23		8.47		Beijing_The rising sun	Beijing	Private sector		5000	2014-06-17	2018	5	233	700	2014	6	47	3.85015	4938.64	0		666	8.55175	5.23846		5.49306	10.1017	1.97824	8.51719		9.07		4		0.0167364	0	1	0	0	2	5000	1	2	63500
6/1/2018	21	-314.96	4197.1	22107.7	193	5.98		8.46		Beijing_The rising sun	Beijing	Private sector		5000	2014-06-17	2018	6	233	701	2014	6	48	3.8712	5175.82	0		666	8.34215			5.26269	10.0037	1.78842	8.51719		8.47		-50		-0.205761	0	1	0	0	2	5000	1	2	64100
7/1/2018	21	0.93	2816.53	19657.7	244	5.96		7.98		Beijing_The rising sun	Beijing	Private sector		5000	2014-06-17	2018	7	234	702	2014	6	49	3.89182	4197.1	0		666	7.94326	-0.0725696		5.49717	9.88622	1.78507	8.51719		8.46		51		0.264249	0	1	0	0	2	5000	1	2	64933.4
8/1/2018	21	-122.01	2343.54	17044.9	172	3.69		7.42		Beijing_The rising sun	Beijing	Private sector		5000	2014-06-17	2018	8	234	703	2014	6	50	3.91202	2816.53	0		666	7.75942			5.14749	9.74361	1.30563	8.51719		7.98		-72		-0.295082	0	1	0	0	2	5000	1	2	65243.1
9/1/2018	21	-156.12	1077.88	13884.3	135	4.61		7.81		Beijing_The rising sun	Beijing	Private sector		5000	2014-06-17	2018	9	234	704	2014	6	51	3.93183	2343.54	0		666	6.98275			4.90527	9.53851	1.52823	8.51719		7.42		-37		-0.215116	0	1	0	0	2	5000	1	2	66311.6
10/1/2018	21	-142.74	456.9	11273.6	116	6.27		8.27		Beijing_The rising sun	Beijing	Private sector		5000	2014-06-17	2018	10	235	705	2014	6	52	3.95124	1077.88	0		666	6.12446			4.75359	9.33022	1.83578	8.51719		7.81		-19		-0.140741	0	1	0	0	2	5000	1	2	66511.5
11/1/2018	21	-51.11	382.16	9303.89	119	5.62		8.18		Beijing_The rising sun	Beijing	Private sector		5000	2014-06-17	2018	11	235	706	2014	6	53	3.97029	456.9	0		666	5.94584			4.77912	9.13819	1.72633	8.51719		8.27		3		0.0258621	0	1	0	0	2	5000	1	2	66830.8
7/1/2017	22	180.5	15787.9	23336.6	1998	2.05	12.05	12.28	1310	Zhejiang_Hangzhou	Zhejiang	State capital shares		3000	2015-07-01	2017	7	230	690	2015	7	24	3.17805	14361.3	0		675	9.667	5.19573	7.17778	7.5999	10.0578	0.71784	8.00637	2.48907	12.32	79	122	0.0641755	0.065032	1	0	0	0	1	5000	0	2	85312.4
8/1/2017	22	175.59	16535.9	25392.5	2187	2.7	12.2	12.44	1355	Zhejiang_Hangzhou	Zhejiang	State capital shares		3000	2015-07-01	2017	8	230	691	2015	7	25	3.21888	15787.9	0		675	9.71329	5.16815	7.21156	7.69029	10.1422	0.993252	8.00637	2.50144	12.28	45	189	0.0343511	0.0945946	1	0	0	0	1	5000	0	2	86035.9
9/1/2017	22	142.58	16399.8	27299	2389	3.16	11.87	12.5	1382	Zhejiang_Hangzhou	Zhejiang	State capital shares		3000	2015-07-01	2017	9	230	692	2015	7	26	3.2581	16535.9	0		675	9.70502	4.9599	7.23129	7.77863	10.2146	1.15057	8.00637	2.47401	12.44	27	202	0.0199262	0.092364	1	0	0	0	1	5000	0	2	86792.2
10/1/2017	22	80.05	14209	26779.6	2328	2.73	9.89	12.53	1436	Zhejiang_Hangzhou	Zhejiang	State capital shares		3000	2015-07-01	2017	10	231	693	2015	7	27	3.29584	16399.8	0		675	9.56163	4.38265	7.26962	7.75277	10.1954	1.0043	8.00637	2.29152	12.5	54	-61	0.0390738	-0.0255337	1	0	0	0	1	5000	0	2	87348.3
11/1/2017	22	242.89	15667.1	28954	2556	2.8	10.15	12.48	1543	Zhejiang_Hangzhou	Zhejiang	State capital shares		3000	2015-07-01	2017	11	231	694	2015	7	28	3.33221	14209	0		675	9.65932	5.49261	7.34148	7.8462	10.2735	1.02962	8.00637	2.31747	12.53	107	228	0.0745125	0.0979381	1	0	0	0	1	5000	0	2	88022.7
12/1/2017	22	-10.55	14184.1	28178.5	2321	2.59	9.31	12.61	1523	Zhejiang_Hangzhou	Zhejiang	State capital shares		3000	2015-07-01	2017	12	231	695	2015	7	29	3.3673	15667.1	0		675	9.55988		7.32844	7.74975	10.2463	0.951658	8.00637	2.23109	12.48	-20	-235	-0.0129618	-0.0919405	1	0	0	0	1	5000	0	2	88606.5
7/1/2017	23	8.62	3120.99	16742.5	5	4	4.26	9.59	733	Beijing_The rising sun	Beijing	Venture capital system		1092	2014-12-09	2017	7	230	690	2014	12	31	3.43399	7379.78	0		671	8.0459	2.15408	6.59715	1.60944	9.72571	1.3863	6.99577	1.44927	9.39	-201	-9	-0.215203	-0.642857	0	0	1	0	3	5000	0	1	60950.2
8/1/2017	23	-156.11	2503.7	16619.9	11	5.39	4.42	9.12	567	Beijing_The rising sun	Beijing	Venture capital system		1092	2014-12-09	2017	8	230	691	2014	12	32	3.46574	3120.99	0		671	7.82552		6.34036	2.3979	9.71836	1.68455	6.99577	1.48614	9.59	-166	6	-0.226467	1.2	0	0	1	0	3	5000	0	1	61668.2
9/1/2017	23	61.49	2076.36	14056.7	6	4.9	4.17	8.94	498	Beijing_The rising sun	Beijing	Venture capital system		1092	2014-12-09	2017	9	230	692	2014	12	33	3.49651	2503.7	0		671	7.63837	4.11888	6.2106	1.79176	9.55085	1.58923	6.99577	1.42792	9.12	-69	-5	-0.121693	-0.454545	0	0	1	0	3	5000	0	1	62363.4
10/1/2017	23	-27.26	2329.54	13049.6	9	5.07	4.86	9.16	479	Beijing_The rising sun	Beijing	Venture capital system		1092	2014-12-09	2017	10	231	693	2014	12	34	3.52636	2076.36	0		671	7.75343		6.1717	2.19722	9.47651	1.62334	6.99577	1.58104	8.94	-19	3	-0.0381526	0.5	0	0	1	0	3	5000	0	1	62402.1
11/1/2017	23	-81.87	1976.35	12566.1	16	4.97	4.39	9.14	450	Beijing_The rising sun	Beijing	Venture capital system		1092	2014-12-09	2017	11	231	694	2014	12	35	3.55535	2329.54	0		671	7.58901		6.10925	2.77259	9.43876	1.60342	6.99577	1.47933	9.16	-29	7	-0.0605428	0.777778	0	0	1	0	3	5000	0	1	62719.7
12/1/2017	23	-33	1533.06	11170.4	32	3.66	3.32	8.78	462	Beijing_The rising sun	Beijing	Venture capital system		1092	2014-12-09	2017	12	231	695	2014	12	36	3.58352	1976.35	0		671	7.33502		6.13556	3.46574	9.32102	1.29746	6.99577	1.19996	9.14	12	16	0.0266667	1	0	0	1	0	3	5000	0	1	63382.6
1/1/2018	23	-88.03	2914.47	11139.2	32	3.33		8.69		Beijing_The rising sun	Beijing	Venture capital system		1092	2014-12-09	2018	1	232	696	2014	12	37	3.61092	1533.06	0		671	7.97744			3.46574	9.31823	1.20297	6.99577		8.78		0		0	0	0	1	0	3	5000	0	1	60970.9
2/1/2018	23	-85.22	1937.97	10808.9	41	3.07		8.73		Beijing_The rising sun	Beijing	Venture capital system		1092	2014-12-09	2018	2	232	697	2014	12	38	3.63759	2914.47	0		671	7.5694			3.71357	9.28813	1.12168	6.99577		8.69		9		0.28125	0	0	1	0	3	5000	0	1	61554.8
3/1/2018	23	81.24	3569.02	12063	222	5.3		9.63		Beijing_The rising sun	Beijing	Venture capital system		1092	2014-12-09	2018	3	232	698	2014	12	39	3.66356	1937.97	0		671	8.18005	4.39741		5.40268	9.3979	1.66771	6.99577		8.73		181		4.41463	0	0	1	0	3	5000	0	1	62052.3
4/1/2018	23	-106.86	4200.65	13685.2	210	5.36		9.48		Beijing_The rising sun	Beijing	Venture capital system		1092	2014-12-09	2018	4	233	699	2014	12	40	3.68888	3569.02	0		671	8.343			5.34711	9.52407	1.67896	6.99577		9.63		-12		-0.0540541	0	0	1	0	3	5000	0	1	63039.1
5/1/2018	23	49.5	3404.01	14736	235	6.11		9.62		Beijing_The rising sun	Beijing	Venture capital system		1092	2014-12-09	2018	5	233	700	2014	12	41	3.71357	4200.65	0		671	8.13271	3.90197		5.45959	9.59805	1.80993	6.99577		9.48		25		0.119048	0	0	1	0	3	5000	0	1	63500
6/1/2018	23	108.43	4205.77	15923.1	246	5.13		9.19		Beijing_The rising sun	Beijing	Venture capital system		1092	2014-12-09	2018	6	233	701	2014	12	42	3.73767	3404.01	0		671	8.34421	4.68611		5.50533	9.67553	1.63511	6.99577		9.62		11		0.0468085	0	0	1	0	3	5000	0	1	64100
7/1/2018	23	-31.2	2779.69	15587.6	227	6.28		9.24		Beijing_The rising sun	Beijing	Venture capital system		1092	2014-12-09	2018	7	234	702	2014	12	43	3.7612	4205.77	0		671	7.93009			5.42495	9.65423	1.83737	6.99577		9.19		-19		-0.0772358	0	0	1	0	3	5000	0	1	64933.4
8/1/2018	23	-26.89	2083.11	14637.1	88	2.84		8.83		Beijing_The rising sun	Beijing	Venture capital system		1092	2014-12-09	2018	8	234	703	2014	12	44	3.78419	2779.69	0		671	7.64162			4.47734	9.59131	1.0438	6.99577		9.24		-139		-0.612335	0	0	1	0	3	5000	0	1	65243.1
9/1/2018	23	34.68	2570.41	12909.7	53	2.68		8.98		Beijing_The rising sun	Beijing	Venture capital system		1092	2014-12-09	2018	9	234	704	2014	12	45	3.80666	2083.11	0		671	7.85182	3.54616		3.97029	9.46574	0.985817	6.99577		8.83		-35		-0.397727	0	0	1	0	3	5000	0	1	66311.6
10/1/2018	23	-32.99	1877.37	11268.3	47	3.41		9.23		Beijing_The rising sun	Beijing	Venture capital system		1092	2014-12-09	2018	10	235	705	2014	12	46	3.82864	2570.41	0		671	7.53763			3.85015	9.32975	1.22671	6.99577		8.98		-6		-0.113208	0	0	1	0	3	5000	0	1	66511.5
11/1/2018	23	-196.82	1486.38	10026.4	50	2.48		8.92		Beijing_The rising sun	Beijing	Venture capital system		1092	2014-12-09	2018	11	235	706	2014	12	47	3.85015	1877.37	0		671	7.3041			3.91202	9.21298	0.908259	6.99577		9.23		3		0.0638298	0	0	1	0	3	5000	0	1	66830.8
9/1/2017	24	2607.91	95885.7	119584	524377	1.66	6.77	8.38	14156	Shanghai_Pudong	Shanghai	Private sector	Economic investigation intervention	120000	2015-03-01	2017	9	230	692	2015	3	30	3.4012	139018	0		691	11.4709	7.8663	9.55789	13.17	11.6918	0.506818	11.6952	1.9125	9.26	-9249	-159283	-0.395172	-0.232986	0	1	0	0	2	5000	1	4	110600
10/1/2017	24	914.34	35177.7	95781.7	106468	7.09	5.18	8.91	6787	Shanghai_Pudong	Shanghai	Private sector	Economic investigation intervention	120000	2015-03-01	2017	10	231	693	2015	3	31	3.43399	95885.7	0		691	10.4682	6.8182	8.82276	11.5756	11.4698	1.95869	11.6952	1.64481	8.38	-7369	-417909	-0.520557	-0.796963	0	1	0	0	2	5000	1	4	112100
11/1/2017	24	-182.74	27322.6	101305	123999	5.22	3.74	11.03	7298	Shanghai_Pudong	Shanghai	Private sector	Economic investigation intervention	120000	2015-03-01	2017	11	231	694	2015	3	32	3.46574	35177.7	0		691	10.2155		8.89536	11.728	11.5259	1.6525	11.6952	1.31909	8.91	511	17531	0.075291	0.16466	0	1	0	0	2	5000	1	4	113800
12/1/2017	24	-59.85	12237.8	78739.9	5026	6.38	2.1	10.74	5819	Shanghai_Pudong	Shanghai	Private sector	Economic investigation intervention	120000	2015-03-01	2017	12	231	695	2015	3	33	3.49651	27322.6	0		691	9.41229		8.66888	8.52238	11.2739	1.85317	11.6952	0.741938	11.03	-1479	-118973	-0.202658	-0.959467	0	1	0	0	2	5000	1	4	112500
1/1/2018	24	-95.02	7377.3	66843.6	5026	4.12		10.68		Shanghai_Pudong	Shanghai	Private sector	Economic investigation intervention	120000	2015-03-01	2018	1	232	696	2015	3	34	3.52636	12237.8	0		691	8.90616			8.52238	11.1101	1.41585	11.6952		10.74		0		0	0	1	0	0	2	5000	1	4	114800
2/1/2018	24	-250	4910.46	62286.5	4725	4.21		10.66		Shanghai_Pudong	Shanghai	Private sector	Economic investigation intervention	120000	2015-03-01	2018	2	232	697	2015	3	35	3.55535	7377.3	0		691	8.49912			8.46062	11.0395	1.43746	11.6952		10.68		-301		-0.0598886	0	1	0	0	2	5000	1	4	113800
3/1/2018	24	-160.03	4638.77	56721.5	9868	6.68		10.65		Shanghai_Pudong	Shanghai	Private sector	Economic investigation intervention	120000	2015-03-01	2018	3	232	698	2015	3	36	3.58352	4910.46	0		691	8.4422			9.19705	10.9459	1.89912	11.6952		10.66		5143		1.08847	0	1	0	0	2	5000	1	4	114900
7/1/2017	25	-68.27	4562.49	32069.5	133	5.59	5.58	8.89	817	Shanghai_Hongkou	Shanghai	Private sector		6000	2014-08-28	2017	7	230	690	2014	8	35	3.55535	6365.73	0		664	8.42562		6.70564	4.89035	10.3757	1.72098	8.69951	1.71919	9.07	-233	-33	-0.221905	-0.198795	0	1	0	0	2	5000	1	3	110666
8/1/2017	25	-287.94	5860.46	32500.2	156	5.9	6.08	8.93	964	Shanghai_Hongkou	Shanghai	Private sector		6000	2014-08-28	2017	8	230	691	2014	8	36	3.58352	4562.49	0		664	8.67598		6.87109	5.04986	10.389	1.77495	8.69951	1.805	8.89	147	23	0.179927	0.172932	0	1	0	0	2	5000	1	3	111700
9/1/2017	25	128.96	7523.76	34182.3	189	6.03	6.97	8.94	1079	Shanghai_Hongkou	Shanghai	Private sector		6000	2014-08-28	2017	9	230	692	2014	8	37	3.61092	5860.46	0		664	8.92582	4.8595	6.98379	5.24175	10.4395	1.79675	8.69951	1.94162	8.93	115	33	0.119295	0.211538	0	1	0	0	2	5000	1	3	110600
10/1/2017	25	-433.8	6234.42	33970	198	5.43	6.17	8.88	1011	Shanghai_Hongkou	Shanghai	Private sector		6000	2014-08-28	2017	10	231	693	2014	8	38	3.63759	7523.76	0		664	8.73784		6.91869	5.28827	10.4332	1.69194	8.69951	1.8197	8.94	-68	9	-0.0630213	0.047619	0	1	0	0	2	5000	1	3	112100
11/1/2017	25	13.62	5931.99	34181.4	204	6.07	5.75	8.96	1031	Shanghai_Hongkou	Shanghai	Private sector		6000	2014-08-28	2017	11	231	694	2014	8	39	3.66356	6234.42	0		664	8.68811	2.61154	6.93828	5.31812	10.4394	1.80336	8.69951	1.7492	8.88	20	6	0.0197824	0.030303	0	1	0	0	2	5000	1	3	113800
12/1/2017	25	5.03	8186.35	35018.7	354	5.65	7.06	8.85	1160	Shanghai_Hongkou	Shanghai	Private sector		6000	2014-08-28	2017	12	231	695	2014	8	40	3.68888	5931.99	0		664	9.01022	1.61542	7.05617	5.8693	10.4636	1.73166	8.69951	1.95444	8.96	129	150	0.125121	0.735294	0	1	0	0	2	5000	1	3	112500
1/1/2018	25	3.88	6325.39	33493.9	354	5.81		8.89		Shanghai_Hongkou	Shanghai	Private sector		6000	2014-08-28	2018	1	232	696	2014	8	41	3.71357	8186.35	0		664	8.75233	1.35583		5.8693	10.4191	1.75958	8.69951		8.85		0		0	0	1	0	0	2	5000	1	3	114800
2/1/2018	25	256.32	8446.01	36874.3	341	4.95		8.88		Shanghai_Hongkou	Shanghai	Private sector		6000	2014-08-28	2018	2	232	697	2014	8	42	3.73767	6325.39	0		664	9.04145	5.54643		5.83188	10.5153	1.59939	8.69951		8.89		-13		-0.0367232	0	1	0	0	2	5000	1	3	113800
3/1/2018	25	-160.22	6987.53	36767.8	456	6.83		9.11		Shanghai_Hongkou	Shanghai	Private sector		6000	2014-08-28	2018	3	232	698	2014	8	43	3.7612	8446.01	0		664	8.85188			6.12249	10.5124	1.92132	8.69951		8.88		115		0.337243	0	1	0	0	2	5000	1	3	114900
4/1/2018	25	2.19	7901.58	36740.2	579	6.93		9.05		Shanghai_Hongkou	Shanghai	Private sector		6000	2014-08-28	2018	4	233	699	2014	8	44	3.78419	6987.53	0		664	8.97482	0.783902		6.3613	10.5116	1.93586	8.69951		9.11		123		0.269737	0	1	0	0	2	5000	1	3	115200
5/1/2018	25	-83.64	7427.48	36707.9	514	5.38		8.69		Shanghai_Hongkou	Shanghai	Private sector		6000	2014-08-28	2018	5	233	700	2014	8	45	3.80666	7901.58	0		664	8.91294			6.24222	10.5107	1.68269	8.69951		9.05		-65		-0.112263	0	1	0	0	2	5000	1	3	116600
6/1/2018	25	78.1	10415	40270.2	1002	5.23		8.67		Shanghai_Hongkou	Shanghai	Private sector		6000	2014-08-28	2018	6	233	701	2014	8	46	3.82864	7427.48	0		664	9.251	4.35799		6.90975	10.6034	1.65441	8.69951		8.69		488		0.949416	0	1	0	0	2	5000	1	3	117039
7/1/2018	25	-339.52	4523.37	37308.3	291	5.12		8.67		Shanghai_Hongkou	Shanghai	Private sector		6000	2014-08-28	2018	7	234	702	2014	8	47	3.85015	10415	0		664	8.41701			5.67332	10.527	1.63315	8.69951		8.67		-711		-0.709581	0	1	0	0	2	5000	1	3	117700
8/1/2018	25	-155.86	5375.82	32975.9	427	5		8.64		Shanghai_Hongkou	Shanghai	Private sector		6000	2014-08-28	2018	8	234	703	2014	8	48	3.8712	4523.37	0		664	8.58967			6.05678	10.4035	1.60944	8.69951		8.67		136		0.467354	0	1	0	0	2	5000	1	3	117800
9/1/2018	25	140.69	5675.32	28727.2	331	5.94		8.89		Shanghai_Hongkou	Shanghai	Private sector		6000	2014-08-28	2018	9	234	704	2014	8	49	3.89182	5375.82	0		664	8.64388	4.94656		5.80212	10.2656	1.78171	8.69951		8.64		-96		-0.224824	0	1	0	0	2	5000	1	3	117941
10/1/2018	25	159.18	5548.31	28232.8	254	6.54		9.01		Shanghai_Hongkou	Shanghai	Private sector		6000	2014-08-28	2018	10	235	705	2014	8	50	3.91202	5675.32	0		664	8.62125	5.07003		5.53733	10.2482	1.87794	8.69951		8.89		-77		-0.232628	0	1	0	0	2	5000	1	3	119007
11/1/2018	25	135.93	4897.35	27967.8	219	5.22		8.69		Shanghai_Hongkou	Shanghai	Private sector		6000	2014-08-28	2018	11	235	706	2014	8	51	3.93183	5548.31	0		664	8.49645	4.91214		5.38907	10.2388	1.6525	8.69951		9.01		-35		-0.137795	0	1	0	0	2	5000	1	3	120749
7/1/2017	26	-5.01	7444	33264.1	41	4.05	10.47	12.19	711	Shanghai_Pudong	Shanghai	Private sector		5000	2014-10-27	2017	7	230	690	2014	10	33	3.49651	10061	0		678	8.91516		6.56667	3.71357	10.4122	1.39872	8.51719	2.34851	12.62	-335	-42	-0.320268	-0.506024	0	1	0	0	2	5000	1	2	110666
8/1/2017	26	19.72	6952	33165.5	23	4.2	3.71	12.22	1873	Shanghai_Pudong	Shanghai	Private sector		5000	2014-10-27	2017	8	230	691	2014	10	34	3.52636	7444	0		678	8.84679	2.98163	7.5353	3.13549	10.4093	1.43508	8.51719	1.31103	12.19	1162	-18	1.63432	-0.439024	0	1	0	0	2	5000	1	2	111700
9/1/2017	26	-68.78	5057	30233.8	35	4.72	12.39	12.24	408	Shanghai_Pudong	Shanghai	Private sector		5000	2014-10-27	2017	9	230	692	2014	10	35	3.55535	6952	0		678	8.52853		6.01127	3.55535	10.3167	1.55181	8.51719	2.51689	12.22	-1465	12	-0.782168	0.521739	0	1	0	0	2	5000	1	2	110600
10/1/2017	26	-85.23	6250	28067.8	58	3.99	10.45	12.1	598	Shanghai_Pudong	Shanghai	Private sector		5000	2014-10-27	2017	10	231	693	2014	10	36	3.58352	5057	0		678	8.74034		6.39359	4.06044	10.2424	1.38379	8.51719	2.3466	12.24	190	23	0.465686	0.657143	0	1	0	0	2	5000	1	2	112100
11/1/2017	26	682.8	4568	27464.7	54	4.51	9.93	12.07	460	Shanghai_Pudong	Shanghai	Private sector		5000	2014-10-27	2017	11	231	694	2014	10	37	3.61092	6250	0		678	8.42683	6.5262	6.13123	3.98898	10.2207	1.5063	8.51719	2.29556	12.1	-138	-4	-0.230769	-0.0689655	0	1	0	0	2	5000	1	2	113800
12/1/2017	26	-1013.94	5128	26340.9	50	3.98	9.55	11.82	537	Shanghai_Pudong	Shanghai	Private sector		5000	2014-10-27	2017	12	231	695	2014	10	38	3.63759	4568	0		678	8.54247		6.286	3.91202	10.1789	1.38128	8.51719	2.25654	12.07	77	-4	0.167391	-0.0740741	0	1	0	0	2	5000	1	2	112500
1/1/2018	26	-249.18	4560	26262.7	50	3.63		11.99		Shanghai_Pudong	Shanghai	Private sector		5000	2014-10-27	2018	1	232	696	2014	10	39	3.66356	5128	0		678	8.42508			3.91202	10.1759	1.28923	8.51719		11.82		0		0	0	1	0	0	2	5000	1	2	114800
2/1/2018	26	499.07	6150	30478.9	50	4.76		12.22		Shanghai_Pudong	Shanghai	Private sector		5000	2014-10-27	2018	2	232	697	2014	10	40	3.68888	4560	0		678	8.72421	6.21275		3.91202	10.3248	1.56025	8.51719		11.99		0		0	0	1	0	0	2	5000	1	2	113800
3/1/2018	26	-100.8	5329	27676.2	55	4.56		12.2		Shanghai_Pudong	Shanghai	Private sector		5000	2014-10-27	2018	3	232	698	2014	10	41	3.71357	6150	0		678	8.58092			4.00733	10.2283	1.51732	8.51719		12.22		5		0.1	0	1	0	0	2	5000	1	2	114900
4/1/2018	26	-825.23	4780	25413.6	49	5.11		12.32		Shanghai_Pudong	Shanghai	Private sector		5000	2014-10-27	2018	4	233	699	2014	10	42	3.73767	5329	0		678	8.4722			3.89182	10.143	1.6312	8.51719		12.2		-6		-0.109091	0	1	0	0	2	5000	1	2	115200
5/1/2018	26	-375.43	5740	24077.8	63	3.95		12.43		Shanghai_Pudong	Shanghai	Private sector		5000	2014-10-27	2018	5	233	700	2014	10	43	3.7612	4780	0		678	8.65521			4.14314	10.0891	1.37372	8.51719		12.32		14		0.285714	0	1	0	0	2	5000	1	2	116600
6/1/2018	26	-1243.65	4580	21457.1	52	5.24		12.34		Shanghai_Pudong	Shanghai	Private sector		5000	2014-10-27	2018	6	233	701	2014	10	44	3.78419	5740	0		678	8.42945			3.95124	9.97381	1.65632	8.51719		12.43		-11		-0.174603	0	1	0	0	2	5000	1	2	117039
7/1/2018	26	-49.21	3040	20795	41	4.03		12.11		Shanghai_Pudong	Shanghai	Private sector		5000	2014-10-27	2018	7	234	702	2014	10	45	3.80666	4580	0		678	8.01961			3.71357	9.94247	1.39377	8.51719		12.34		-11		-0.211538	0	1	0	0	2	5000	1	2	117700
8/1/2018	26	-298.85	2835	18851.7	32	4.14		12.2		Shanghai_Pudong	Shanghai	Private sector		5000	2014-10-27	2018	8	234	703	2014	10	46	3.82864	3040	0		678	7.9498			3.46574	9.84436	1.4207	8.51719		12.11		-9		-0.219512	0	1	0	0	2	5000	1	2	117800
9/1/2018	26	-104.4	2960	19280.5	30	4.08		12.15		Shanghai_Pudong	Shanghai	Private sector		5000	2014-10-27	2018	9	234	704	2014	10	47	3.85015	2835	0		678	7.99294			3.4012	9.86685	1.4061	8.51719		12.2		-2		-0.0625	0	1	0	0	2	5000	1	2	117941
10/1/2018	26	80.16	6134	18514.7	64	4.58		12.19		Shanghai_Pudong	Shanghai	Private sector		5000	2014-10-27	2018	10	235	705	2014	10	48	3.8712	2960	0		678	8.7216	4.38403		4.15888	9.82632	1.5217	8.51719		12.15		34		1.13333	0	1	0	0	2	5000	1	2	119007
11/1/2018	26	60.14	5525	19883.9	59	4.86		12.2		Shanghai_Pudong	Shanghai	Private sector		5000	2014-10-27	2018	11	235	706	2014	10	49	3.89182	6134	0		678	8.61704	4.09668		4.07754	9.89767	1.58104	8.51719		12.19		-5		-0.078125	0	1	0	0	2	5000	1	2	120749
7/1/2017	27	-0.39	178.05	2415.08	75	22.14		12.96	70	Sichuan_Chengdu	Sichuan	Private sector		5000	2014-11-18	2017	7	230	690	2014	11	32	3.46574	122.16	0		674	5.18206		4.2485	4.31749	7.78949	3.09739	8.51719		12.08	26	3	0.590909	0.0416667	0	1	0	0	2	5000	1	2	46443.3
8/1/2017	27	-2.03	29.5	2265.29	21	18.5		14.3	32	Sichuan_Chengdu	Sichuan	Private sector		5000	2014-11-18	2017	8	230	691	2014	11	33	3.49651	178.05	0		674	3.38439		3.46574	3.04452	7.72546	2.91777	8.51719		12.96	-38	-54	-0.542857	-0.72	0	1	0	0	2	5000	1	2	46795.7
9/1/2017	27	-7	31.53	2121.11	20	16.61		13.7	17	Sichuan_Chengdu	Sichuan	Private sector		5000	2014-11-18	2017	9	230	692	2014	11	34	3.52636	29.5	0		674	3.45094		2.83321	2.99573	7.6597	2.81	8.51719		14.3	-15	-1	-0.46875	-0.047619	0	1	0	0	2	5000	1	2	47316.6
10/1/2017	27	5.24	114.82	2052.95	32	11.42		12.82	241	Sichuan_Chengdu	Sichuan	Private sector		5000	2014-11-18	2017	10	231	693	2014	11	35	3.55535	31.53	0		674	4.74337	1.65632	5.4848	3.46574	7.62703	2.43537	8.51719		13.7	224	12	13.1765	0.6	0	1	0	0	2	5000	1	2	47561.6
11/1/2017	27	21.76	251.94	2068.1	35	7.47		12.18	1125	Sichuan_Chengdu	Sichuan	Private sector		5000	2014-11-18	2017	11	231	694	2014	11	36	3.58352	114.82	0		674	5.52919	3.08007	7.02554	3.55535	7.63439	2.0109	8.51719		12.82	884	3	3.66805	0.09375	0	1	0	0	2	5000	1	2	47886.5
12/1/2017	27	-117.51	397.26	2044.75	34	9.33		12.51	987	Sichuan_Chengdu	Sichuan	Private sector		5000	2014-11-18	2017	12	231	695	2014	11	37	3.61092	251.94	0		674	5.98459		6.89467	3.52636	7.62303	2.23324	8.51719		12.18	-138	-1	-0.122667	-0.0285714	0	1	0	0	2	5000	1	2	48124.4
1/1/2018	27	18.67	473.08	2299.63	34	10.4		12.75		Sichuan_Chengdu	Sichuan	Private sector		5000	2014-11-18	2018	1	232	696	2014	11	38	3.63759	397.26	0		674	6.15927	2.92692		3.52636	7.7405	2.34181	8.51719		12.51		0		0	0	1	0	0	2	5000	1	2	49011.2
2/1/2018	27	2.16	246.47	2437.52	31	10.09		12.65		Sichuan_Chengdu	Sichuan	Private sector		5000	2014-11-18	2018	2	232	697	2014	11	39	3.66356	473.08	0		674	5.50724	0.770109		3.43399	7.79874	2.31155	8.51719		12.75		-3		-0.0882353	0	1	0	0	2	5000	1	2	49393.3
3/1/2018	27	-6.88	410.24	2490.67	36	9.16		12.44		Sichuan_Chengdu	Sichuan	Private sector		5000	2014-11-18	2018	3	232	698	2014	11	40	3.68888	246.47	0		674	6.01674			3.58352	7.82031	2.21485	8.51719		12.65		5		0.16129	0	1	0	0	2	5000	1	2	49943.6
4/1/2018	27	-9.45	39.57	2179.76	28	7.87		12.19		Sichuan_Chengdu	Sichuan	Private sector		5000	2014-11-18	2018	4	233	699	2014	11	41	3.71357	410.24	0		674	3.67807			3.33221	7.68697	2.06306	8.51719		12.44		-8		-0.222222	0	1	0	0	2	5000	1	2	50403.1
5/1/2018	27	197.03	660.19	2507.18	34	16.96		12		Sichuan_Chengdu	Sichuan	Private sector		5000	2014-11-18	2018	5	233	700	2014	11	42	3.73767	39.57	0		674	6.49253	5.28336		3.52636	7.82691	2.83086	8.51719		12.19		6		0.214286	0	1	0	0	2	5000	1	2	50850.5
6/1/2018	27	23.18	2912.9	5082.49	34	18.27		12.55		Sichuan_Chengdu	Sichuan	Private sector		5000	2014-11-18	2018	6	233	701	2014	11	43	3.7612	660.19	0		674	7.9769	3.14329		3.52636	8.53356	2.90526	8.51719		12		0		0	0	1	0	0	2	5000	1	2	51618.3
7/1/2018	27	83.52	691.17	5213.68	34	11.9		12.69		Sichuan_Chengdu	Sichuan	Private sector		5000	2014-11-18	2018	7	234	702	2014	11	44	3.78419	2912.9	0		674	6.53839	4.42509		3.52636	8.55904	2.47654	8.51719		12.55		0		0	0	1	0	0	2	5000	1	2	52130.6
8/1/2018	27	-21.57	3953.27	8598.07	35	15.2		12.81		Sichuan_Chengdu	Sichuan	Private sector		5000	2014-11-18	2018	8	234	703	2014	11	45	3.80666	691.17	0		674	8.2823			3.55535	9.05929	2.7213	8.51719		12.69		1		0.0294118	0	1	0	0	2	5000	1	2	52667
9/1/2018	27	-27.89	1281.24	9098.83	35	8.83		12.45		Sichuan_Chengdu	Sichuan	Private sector		5000	2014-11-18	2018	9	234	704	2014	11	46	3.82864	3953.27	0		674	7.15558			3.55535	9.1159	2.17815	8.51719		12.81		0		0	0	1	0	0	2	5000	1	2	53095
10/1/2018	27	-24.95	3054.23	11252.6	34	9.13		12.51		Sichuan_Chengdu	Sichuan	Private sector		5000	2014-11-18	2018	10	235	705	2014	11	47	3.85015	1281.24	0		674	8.02428			3.52636	9.32836	2.21157	8.51719		12.45		-1		-0.0285714	0	1	0	0	2	5000	1	2	53348.8
7/1/2017	28	11.11	399.8	829.2	29	1.58		12.55	78	Sichuan_Chengdu	Sichuan	Private sector		2000	2014-12-15	2017	7	230	690	2014	12	31	3.43399	391.7	0		674	5.99096	2.40785	4.35671	3.3673	6.72046	0.457425	7.6009		12.73	-3	-7	-0.037037	-0.194444	0	1	0	0	2	5000	0	1	46443.3
8/1/2017	28	2.53	371.1	808.84	29	1.59		12.54	90	Sichuan_Chengdu	Sichuan	Private sector		2000	2014-12-15	2017	8	230	691	2014	12	32	3.46574	399.8	0		674	5.91647	0.92822	4.49981	3.3673	6.6956	0.463735	7.6009		12.55	12	0	0.153846	0	0	1	0	0	2	5000	0	1	46795.7
9/1/2017	28	32.87	485.47	874.63	49	4.76		12.77	101	Sichuan_Chengdu	Sichuan	Private sector		2000	2014-12-15	2017	9	230	692	2014	12	33	3.49651	371.1	0		674	6.18512	3.49256	4.61512	3.89182	6.7738	1.56025	7.6009		12.54	11	20	0.122222	0.689655	0	1	0	0	2	5000	0	1	47316.6
10/1/2017	28	2.22	371.75	881.99	49	4.1		12.71	97	Sichuan_Chengdu	Sichuan	Private sector		2000	2014-12-15	2017	10	231	693	2014	12	34	3.52636	485.47	0		674	5.91822	0.797508	4.57471	3.89182	6.78218	1.41099	7.6009		12.77	-4	0	-0.039604	0	0	1	0	0	2	5000	0	1	47561.6
11/1/2017	28	9.95	316.37	904.93	42	5.5		12.81	85	Sichuan_Chengdu	Sichuan	Private sector		2000	2014-12-15	2017	11	231	694	2014	12	35	3.55535	371.75	0		674	5.75691	2.29757	4.44265	3.73767	6.80786	1.70475	7.6009		12.71	-12	-7	-0.123711	-0.142857	0	1	0	0	2	5000	0	1	47886.5
12/1/2017	28	-34.49	460.8	1036.82	42	6.56		12.84	85	Sichuan_Chengdu	Sichuan	Private sector		2000	2014-12-15	2017	12	231	695	2014	12	36	3.58352	316.37	0		674	6.13296		4.44265	3.73767	6.94391	1.88099	7.6009		12.81	0	0	0	0	0	1	0	0	2	5000	0	1	48124.4
1/1/2018	28	-24	348.6	1044.2	42	3.82		12.68		Sichuan_Chengdu	Sichuan	Private sector		2000	2014-12-15	2018	1	232	696	2014	12	37	3.61092	460.8	0		674	5.85393			3.73767	6.95101	1.34025	7.6009		12.84		0		0	0	1	0	0	2	5000	0	1	49011.2
2/1/2018	28	7.07	359.46	1789.21	34	6.71		12.85		Sichuan_Chengdu	Sichuan	Private sector		2000	2014-12-15	2018	2	232	697	2014	12	38	3.63759	348.6	0		674	5.8846	1.95586		3.52636	7.48953	1.9036	7.6009		12.68		-8		-0.190476	0	1	0	0	2	5000	0	1	49393.3
3/1/2018	28		295.75	1013.43	25	2.67		12.62		Sichuan_Chengdu	Sichuan	Private sector		2000	2014-12-15	2018	3	232	698	2014	12	39	3.66356	359.46	0		674	5.68952			3.21888	6.9211	0.982079	7.6009		12.85		-9		-0.264706	0	1	0	0	2	5000	0	1	49943.6
4/1/2018	28	-2.25	212.17	855.55	27	9.95		13.04		Sichuan_Chengdu	Sichuan	Private sector		2000	2014-12-15	2018	4	233	699	2014	12	40	3.68888	295.75	0		674	5.35739			3.29584	6.75174	2.29757	7.6009		12.62		2		0.08	0	1	0	0	2	5000	0	1	50403.1
5/1/2018	28		64.52	716.76	13	14.51		13.3		Sichuan_Chengdu	Sichuan	Private sector		2000	2014-12-15	2018	5	233	700	2014	12	41	3.71357	212.17	0		674	4.16697			2.56495	6.57474	2.67484	7.6009		13.04		-14		-0.518518	0	1	0	0	2	5000	0	1	50850.5
7/1/2017	29	413.1	1605.9	5030.92	57	3.22		13.8	184	Guangdong_Shenzhen	Guangdong	Private sector	Economic investigation intervention	3000	2015-07-01	2017	7	230	690	2015	7	24	3.17805	161.73	0		674	7.38144	6.02369	5.21494	4.04305	8.52336	1.16938	8.00637		14.27		42		2.8	0	1	0	0	2	5000	0	2	113402
8/1/2017	29	47.58	1892.5	5013.79	64	3.42		13.92	194	Guangdong_Shenzhen	Guangdong	Private sector	Economic investigation intervention	3000	2015-07-01	2017	8	230	691	2015	7	25	3.21888	1605.9	0		674	7.54565	3.86241	5.26786	4.15888	8.51995	1.22964	8.00637		13.8	10	7	0.0543478	0.122807	0	1	0	0	2	5000	0	2	114872
9/1/2017	29	-153.22	4178.62	13338.1	203	2.93		12.19	2884	Guangdong_Shenzhen	Guangdong	Private sector	Economic investigation intervention	3000	2015-07-01	2017	9	230	692	2015	7	26	3.2581	1892.5	0		674	8.33774		7.96693	5.31321	9.49838	1.075	8.00637		13.92	2690	139	13.866	2.17188	0	1	0	0	2	5000	0	2	116314
10/1/2017	29	-142.96	4774.33	13057.7	217	3.32		11.01	2397	Guangdong_Shenzhen	Guangdong	Private sector	Economic investigation intervention	3000	2015-07-01	2017	10	231	693	2015	7	27	3.29584	4178.62	0		674	8.47101		7.78197	5.3799	9.47713	1.19996	8.00637		12.19	-487	14	-0.168863	0.0689655	0	1	0	0	2	5000	0	2	117307
11/1/2017	29	97.76	5470.31	14724.3	237	2.87		11.61	3444	Guangdong_Shenzhen	Guangdong	Private sector	Economic investigation intervention	3000	2015-07-01	2017	11	231	694	2015	7	28	3.33221	4774.33	0		674	8.60709	4.58252	8.14439	5.46806	9.59726	1.05431	8.00637		11.01	1047	20	0.436796	0.0921659	0	1	0	0	2	5000	0	2	118474
12/1/2017	29	17.57	5041.79	15030.1	244	3.02		11.22	3542	Guangdong_Shenzhen	Guangdong	Private sector	Economic investigation intervention	3000	2015-07-01	2017	12	231	695	2015	7	29	3.3673	5470.31	0		674	8.52552	2.86619	8.17245	5.49717	9.61781	1.10526	8.00637		11.61	98	7	0.0284553	0.0295359	0	1	0	0	2	5000	0	2	118979
1/1/2018	29	58.7	5101.96	13247.8	244	3.22		10.2		Guangdong_Shenzhen	Guangdong	Private sector	Economic investigation intervention	3000	2015-07-01	2018	1	232	696	2015	7	30	3.4012	5041.79	0		674	8.53738	4.07244		5.49717	9.49159	1.16938	8.00637		11.22		0		0	0	1	0	0	2	5000	0	2	122424
2/1/2018	29	96.39	4742.64	14051.7	211	3.84		10.8		Guangdong_Shenzhen	Guangdong	Private sector	Economic investigation intervention	3000	2015-07-01	2018	2	232	697	2015	7	31	3.43399	5101.96	0		674	8.46435	4.5684		5.35186	9.5505	1.34547	8.00637		10.2		-33		-0.135246	0	1	0	0	2	5000	0	2	123283
3/1/2018	29	-91.52	6514.69	15433.1	303	3.84		11.14		Guangdong_Shenzhen	Guangdong	Private sector	Economic investigation intervention	3000	2015-07-01	2018	3	232	698	2015	7	32	3.46574	4742.64	0		674	8.78181			5.71373	9.64427	1.34547	8.00637		10.8		92		0.436019	0	1	0	0	2	5000	0	2	124549
4/1/2018	29	-20.85	4284.43	15479.8	182	4.06		10.87		Guangdong_Shenzhen	Guangdong	Private sector	Economic investigation intervention	3000	2015-07-01	2018	4	233	699	2015	7	33	3.49651	6514.69	0		674	8.36274			5.20401	9.64729	1.40118	8.00637		11.14		-121		-0.39934	0	1	0	0	2	5000	0	2	125473
5/1/2018	29	-15.47	3967.59	14966.8	163	4.11		9.18		Guangdong_Shenzhen	Guangdong	Private sector	Economic investigation intervention	3000	2015-07-01	2018	5	233	700	2015	7	34	3.52636	4284.43	0		674	8.28591			5.09375	9.61359	1.41342	8.00637		10.87		-19		-0.104396	0	1	0	0	2	5000	0	2	126797
6/1/2018	29	-100.63	3780.15	15281.7	192	3.72		8.97		Guangdong_Shenzhen	Guangdong	Private sector	Economic investigation intervention	3000	2015-07-01	2018	6	233	701	2015	7	35	3.55535	3967.59	0		674	8.23752			5.25749	9.63441	1.31372	8.00637		9.18		29		0.177914	0	1	0	0	2	5000	0	2	129547
7/1/2017	30		6517	20090.7	37	2.63		11.24	2045	Guangdong_Shenzhen	Guangdong	Private sector		5000	2013-07-08	2017	7	230	690	2013	7	48	3.8712	6707.89	0		647	8.78217		7.62315	3.61092	9.90801	0.966984	8.51719		11.81	-57	4	-0.027117	0.121212	0	1	0	0	2	5000	1	2	113402
8/1/2017	30		6188.14	22332.8	37	2.52		11.11	1893	Guangdong_Shenzhen	Guangdong	Private sector		5000	2013-07-08	2017	8	230	691	2013	7	49	3.89182	6517	0		647	8.73039		7.54592	3.61092	10.0138	0.924259	8.51719		11.24	-152	0	-0.0743276	0	0	1	0	0	2	5000	1	2	114872
9/1/2017	30		6512.2	21113.2	46	3.17		11.49	1866	Guangdong_Shenzhen	Guangdong	Private sector		5000	2013-07-08	2017	9	230	692	2013	7	50	3.91202	6188.14	0		647	8.78143		7.53155	3.82864	9.95765	1.15373	8.51719		11.11	-27	9	-0.0142631	0.243243	0	1	0	0	2	5000	1	2	116314
10/1/2017	30		5621.95	18498.7	47	3.95		11.79	1532	Guangdong_Shenzhen	Guangdong	Private sector		5000	2013-07-08	2017	10	231	693	2013	7	51	3.93183	6512.2	0		647	8.63443		7.33433	3.85015	9.82546	1.37372	8.51719		11.49	-334	1	-0.178992	0.0217391	0	1	0	0	2	5000	1	2	117307
11/1/2017	30		6697	20008.4	22	1.9		10.63	1571	Guangdong_Shenzhen	Guangdong	Private sector		5000	2013-07-08	2017	11	231	694	2013	7	52	3.95124	5621.95	0		647	8.80941		7.35947	3.09104	9.90391	0.641854	8.51719		11.79	39	-25	0.0254569	-0.531915	0	1	0	0	2	5000	1	2	118474
12/1/2017	30		8580	19535.8	145	1.89		10.81	1799	Guangdong_Shenzhen	Guangdong	Private sector		5000	2013-07-08	2017	12	231	695	2013	7	53	3.97029	6697	0		647	9.05719		7.49499	4.97673	9.88	0.636577	8.51719		10.63	228	123	0.14513	5.59091	0	1	0	0	2	5000	1	2	118979
1/1/2018	30		4851	16764.8	145	5.09		11.76		Guangdong_Shenzhen	Guangdong	Private sector		5000	2013-07-08	2018	1	232	696	2013	7	54	3.98898	8580	0		647	8.48694			4.97673	9.72704	1.62728	8.51719		10.81		0		0	0	1	0	0	2	5000	1	2	122424
2/1/2018	30		3251	16330.9	80	5.48		11.77		Guangdong_Shenzhen	Guangdong	Private sector		5000	2013-07-08	2018	2	232	697	2013	7	55	4.00733	4851	0		647	8.08672			4.38203	9.70081	1.70111	8.51719		11.76		-65		-0.448276	0	1	0	0	2	5000	1	2	123283
3/1/2018	30		9048.9	16765.7	266	5.4		11.29		Guangdong_Shenzhen	Guangdong	Private sector		5000	2013-07-08	2018	3	232	698	2013	7	56	4.02535	3251	0		647	9.1104			5.5835	9.72709	1.6864	8.51719		11.77		186		2.325	0	1	0	0	2	5000	1	2	124549
4/1/2018	30		2295.2	17920.5	76	5.39		11.44		Guangdong_Shenzhen	Guangdong	Private sector		5000	2013-07-08	2018	4	233	699	2013	7	57	4.04305	9048.9	0		647	7.73857			4.33073	9.7937	1.68455	8.51719		11.29		-190		-0.714286	0	1	0	0	2	5000	1	2	125473
5/1/2018	30		3219	19482.4	65	7.72		10.4		Guangdong_Shenzhen	Guangdong	Private sector		5000	2013-07-08	2018	5	233	700	2013	7	58	4.06044	2295.2	0		647	8.07683			4.17439	9.87727	2.04381	8.51719		11.44		-11		-0.144737	0	1	0	0	2	5000	1	2	126797
6/1/2018	30		2396	19795.5	78	11.82		9.94		Guangdong_Shenzhen	Guangdong	Private sector		5000	2013-07-08	2018	6	233	701	2013	7	59	4.07754	3219	0		647	7.78156			4.35671	9.89321	2.46979	8.51719		10.4		13		0.2	0	1	0	0	2	5000	1	2	129547
7/1/2018	30		2351	18831.5	44	8.11		10.04		Guangdong_Shenzhen	Guangdong	Private sector		5000	2013-07-08	2018	7	234	702	2013	7	60	4.09434	2396	0		647	7.7626			3.78419	9.84329	2.0931	8.51719		9.94		-34		-0.435897	0	1	0	0	2	5000	1	2	131593
8/1/2018	30		2862	16974.6	33	4.52		9.76		Guangdong_Shenzhen	Guangdong	Private sector		5000	2013-07-08	2018	8	234	703	2013	7	61	4.11087	2351	0		647	7.95928			3.49651	9.73947	1.50851	8.51719		10.04		-11		-0.25	0	1	0	0	2	5000	1	2	133663
9/1/2018	30		4131	15757.6	49	6.66		9.31		Guangdong_Shenzhen	Guangdong	Private sector		5000	2013-07-08	2018	9	234	704	2013	7	62	4.12713	2862	0		647	8.32628			3.89182	9.66508	1.89612	8.51719		9.76		16		0.484849	0	1	0	0	2	5000	1	2	135130
10/1/2018	30		3275	15252.7	44	6.15		9.98		Guangdong_Shenzhen	Guangdong	Private sector		5000	2013-07-08	2018	10	235	705	2013	7	63	4.14314	4131	0		647	8.09407			3.78419	9.63251	1.81645	8.51719		9.31		-5		-0.102041	0	1	0	0	2	5000	1	2	136311
11/1/2018	30		3823	15176.7	47	6.32		9.94		Guangdong_Shenzhen	Guangdong	Private sector		5000	2013-07-08	2018	11	235	706	2013	7	64	4.15888	3275	0		647	8.24879			3.85015	9.62752	1.84372	8.51719		9.98		3		0.0681818	0	1	0	0	2	5000	1	2	138130
9/1/2017	31	-36.63	1618.51	7212.95	249	4.54		11.74	1591	Guangdong_Guangzhou	Guangdong	Private sector		3000	2015-05-18	2017	9	230	692	2015	5	28	3.33221	1924.29	0		691	7.38926		7.37212	5.51745	8.88363	1.51293	8.00637		11.52	-7828	-26	-0.831086	-0.0945455	0	1	0	0	2	5000	0	2	116314
10/1/2017	31	23.72	2102.89	7590.76	230	5.07		11.27	730	Guangdong_Guangzhou	Guangdong	Private sector		3000	2015-05-18	2017	10	231	693	2015	5	29	3.3673	1618.51	0		691	7.65107	3.16632	6.59305	5.43808	8.93469	1.62334	8.00637		11.74	-861	-19	-0.541169	-0.0763052	0	1	0	0	2	5000	0	2	117307
11/1/2017	31	14.82	2135.03	7747.46	240	4.07		11.21	971	Guangdong_Guangzhou	Guangdong	Private sector		3000	2015-05-18	2017	11	231	694	2015	5	30	3.4012	2102.89	0		691	7.66624	2.69598	6.87833	5.48064	8.95512	1.40364	8.00637		11.27	241	10	0.330137	0.0434783	0	1	0	0	2	5000	0	2	118474
12/1/2017	31	-4.54	1900.24	7213.84	289	5.39		10.72	808	Guangdong_Guangzhou	Guangdong	Private sector		3000	2015-05-18	2017	12	231	695	2015	5	31	3.43399	2135.03	0		691	7.54974		6.69456	5.66643	8.88376	1.68455	8.00637		11.21	-163	49	-0.167868	0.204167	0	1	0	0	2	5000	0	2	118979
1/1/2018	31	104.01	1837.56	7294.3	289	5.14		11.17		Guangdong_Guangzhou	Guangdong	Private sector		3000	2015-05-18	2018	1	232	696	2015	5	32	3.46574	1900.24	0		691	7.51619	4.64449		5.66643	8.89485	1.63705	8.00637		10.72		0		0	0	1	0	0	2	5000	0	2	122424
2/1/2018	31	91.44	1563.42	7389	204	6.64		10.86		Guangdong_Guangzhou	Guangdong	Private sector		3000	2015-05-18	2018	2	232	697	2015	5	33	3.49651	1837.56	0		691	7.35463	4.51568		5.31812	8.90775	1.89311	8.00637		11.17		-85		-0.294118	0	1	0	0	2	5000	0	2	123283
3/1/2018	31	-34.66	749.16	6271.16	104	6.26		10.73		Guangdong_Guangzhou	Guangdong	Private sector		3000	2015-05-18	2018	3	232	698	2015	5	34	3.52636	1563.42	0		691	6.61895			4.64439	8.74372	1.83418	8.00637		10.86		-100		-0.490196	0	1	0	0	2	5000	0	2	124549
4/1/2018	31	-85.04	905.76	5186.2	113	6.15		10.76		Guangdong_Guangzhou	Guangdong	Private sector		3000	2015-05-18	2018	4	233	699	2015	5	35	3.55535	749.16	0		691	6.80877			4.72739	8.55376	1.81645	8.00637		10.73		9		0.0865385	0	1	0	0	2	5000	0	2	125473
5/1/2018	31	96.9	757.95	4687.11	85	4.95		10.32		Guangdong_Guangzhou	Guangdong	Private sector		3000	2015-05-18	2018	5	233	700	2015	5	36	3.58352	905.76	0		691	6.63062	4.57368		4.44265	8.45257	1.59939	8.00637		10.76		-28		-0.247788	0	1	0	0	2	5000	0	2	126797
6/1/2018	31	-11.06	837.71	4597.44	71	4.75		10.29		Guangdong_Guangzhou	Guangdong	Private sector		3000	2015-05-18	2018	6	233	701	2015	5	37	3.61092	757.95	0		691	6.73067			4.26268	8.43326	1.55814	8.00637		10.32		-14		-0.164706	0	1	0	0	2	5000	0	2	129547
7/1/2018	31	-17.33	467.7	4208.67	60	5.07		10.4		Guangdong_Guangzhou	Guangdong	Private sector		3000	2015-05-18	2018	7	234	702	2015	5	38	3.63759	837.71	0		691	6.14783			4.09434	8.3449	1.62334	8.00637		10.29		-11		-0.15493	0	1	0	0	2	5000	0	2	131593
8/1/2018	31	-39.1	484.29	3642.48	73	5.35		9.85		Guangdong_Guangzhou	Guangdong	Private sector		3000	2015-05-18	2018	8	234	703	2015	5	39	3.66356	467.7	0		691	6.18268			4.29046	8.20042	1.6771	8.00637		10.4		13		0.216667	0	1	0	0	2	5000	0	2	133663
9/1/2018	31	36.84	486.19	3395.47	43	3.81		9.26		Guangdong_Guangzhou	Guangdong	Private sector		3000	2015-05-18	2018	9	234	704	2015	5	40	3.68888	484.29	0		691	6.1866	3.60658		3.7612	8.1302	1.33763	8.00637		9.85		-30		-0.410959	0	1	0	0	2	5000	0	2	135130
10/1/2018	31	-22.05	640.51	3128.19	57	3.97		9.25		Guangdong_Guangzhou	Guangdong	Private sector		3000	2015-05-18	2018	10	235	705	2015	5	41	3.71357	486.19	0		691	6.46227			4.04305	8.04821	1.37877	8.00637		9.26		14		0.325581	0	1	0	0	2	5000	0	2	136311
11/1/2018	31	29.81	692.16	3196.97	78	4.59		9.4		Guangdong_Guangzhou	Guangdong	Private sector		3000	2015-05-18	2018	11	235	706	2015	5	42	3.73767	640.51	0		691	6.53982	3.39484		4.35671	8.06996	1.52388	8.00637		9.25		21		0.368421	0	1	0	0	2	5000	0	2	138130
7/1/2017	32		513	1074.12	1	2.36		14.9	184	Beijing_The rising sun	Beijing	Private sector	Deferred payment	2000	2014-12-01	2017	7	230	690	2014	12	31	3.43399	375	0		668	6.24028		5.21494	1e-06	6.97926	0.858662	7.6009		10.07	-23	0	-0.111111	0	0	1	0	0	2	5000	0	1	60950.2
8/1/2017	32		533	1137.08	1	2.61		15.24	132	Beijing_The rising sun	Beijing	Private sector	Deferred payment	2000	2014-12-01	2017	8	230	691	2014	12	32	3.46574	513	0		668	6.27852		4.8828	1e-06	7.03622	0.959351	7.6009		14.9	-52	0	-0.282609	0	0	1	0	0	2	5000	0	1	61668.2
9/1/2017	32		451.51	1159.25	1	2.74		15.99	134	Beijing_The rising sun	Beijing	Private sector	Deferred payment	2000	2014-12-01	2017	9	230	692	2014	12	33	3.49651	533	0		668	6.1126		4.89784	1e-06	7.05553	1.00796	7.6009		15.24	2	0	0.0151515	0	0	1	0	0	2	5000	0	1	62363.4
10/1/2017	32		426.4	1136.89	1	2.42		16.29	134	Beijing_The rising sun	Beijing	Private sector	Deferred payment	2000	2014-12-01	2017	10	231	693	2014	12	34	3.52636	451.51	0		668	6.05538		4.89784	1e-06	7.03605	0.883768	7.6009		15.99	0	0	0	0	0	1	0	0	2	5000	0	1	62402.1
11/1/2017	32		364.85	1100.12	1	2.64		15.39	88	Beijing_The rising sun	Beijing	Private sector	Deferred payment	2000	2014-12-01	2017	11	231	694	2014	12	35	3.55535	426.4	0		668	5.89949		4.47734	1e-06	7.00317	0.970779	7.6009		16.29	-46	0	-0.343284	0	0	1	0	0	2	5000	0	1	62719.7
12/1/2017	32		308.75	968.25	1	2.46		16.8	66	Beijing_The rising sun	Beijing	Private sector	Deferred payment	2000	2014-12-01	2017	12	231	695	2014	12	36	3.58352	364.85	0		668	5.73253		4.18966	1e-06	6.87549	0.900162	7.6009		15.39	-22	0	-0.25	0	0	1	0	0	2	5000	0	1	63382.6
1/1/2018	32		340.03	937.94	1	3.64		16.44		Beijing_The rising sun	Beijing	Private sector	Deferred payment	2000	2014-12-01	2018	1	232	696	2014	12	37	3.61092	308.75	0		668	5.82903			1e-06	6.84369	1.29198	7.6009		16.8		0		0	0	1	0	0	2	5000	0	1	60970.9
2/1/2018	32		303.93	978.03	1	2.7		13.18		Beijing_The rising sun	Beijing	Private sector	Deferred payment	2000	2014-12-01	2018	2	232	697	2014	12	38	3.63759	340.03	0		668	5.7168			1e-06	6.88554	0.993252	7.6009		16.44		0		0	0	1	0	0	2	5000	0	1	61554.8
3/1/2018	32		289.4	920.14	1	2.14		11.73		Beijing_The rising sun	Beijing	Private sector	Deferred payment	2000	2014-12-01	2018	3	232	698	2014	12	39	3.66356	303.93	0		668	5.66781			1e-06	6.82453	0.760806	7.6009		13.18		0		0	0	1	0	0	2	5000	0	1	62052.3
4/1/2018	32		319.36	841.24	1	2.26		12.39		Beijing_The rising sun	Beijing	Private sector	Deferred payment	2000	2014-12-01	2018	4	233	699	2014	12	40	3.68888	289.4	0		668	5.76632			1e-06	6.73488	0.815365	7.6009		11.73		0		0	0	1	0	0	2	5000	0	1	63039.1
5/1/2018	32		225.22	759.79	2	1.49		9.78		Beijing_The rising sun	Beijing	Private sector	Deferred payment	2000	2014-12-01	2018	5	233	700	2014	12	41	3.71357	319.36	0		668	5.41708			0.693148	6.63304	0.398777	7.6009		12.39		1		1	0	1	0	0	2	5000	0	1	63500
6/1/2018	32		210.96	674.59	2	1.15		8.67		Beijing_The rising sun	Beijing	Private sector	Deferred payment	2000	2014-12-01	2018	6	233	701	2014	12	42	3.73767	225.22	0		668	5.35167			0.693148	6.5141	0.139763	7.6009		9.78		0		0	0	1	0	0	2	5000	0	1	64100
7/1/2018	32		97.19	364.52	2	2.38		12.53		Beijing_The rising sun	Beijing	Private sector	Deferred payment	2000	2014-12-01	2018	7	234	702	2014	12	43	3.7612	210.96	0		668	4.57667			0.693148	5.89858	0.867101	7.6009		8.67		0		0	0	1	0	0	2	5000	0	1	64933.4
8/1/2018	32		0.37	231.62	1	1.49		8.49		Beijing_The rising sun	Beijing	Private sector	Deferred payment	2000	2014-12-01	2018	8	234	703	2014	12	44	3.78419	97.19	0		668	-0.99425			1e-06	5.4451	0.398777	7.6009		12.53		-1		-0.5	0	1	0	0	2	5000	0	1	65243.1
7/1/2017	33	-71.91	13487.5	56677.7	96	5.45	4.44	9.85	3037	Beijing_The rising sun	Beijing	Private sector	Economic investigation intervention	5000	2014-10-01	2017	7	230	690	2014	10	33	3.49651	11974	0		674	9.50952		8.01863	4.56435	10.9451	1.69562	8.51719	1.49066	9.37	-340	5	-0.100681	0.0549451	0	1	0	0	2	5000	1	2	60950.2
8/1/2017	33	280.64	13139.5	59549.1	85	5.1	3.9	9.69	3365	Beijing_The rising sun	Beijing	Private sector	Economic investigation intervention	5000	2014-10-01	2017	8	230	691	2014	10	34	3.52636	13487.5	0		674	9.48338	5.63707	8.12118	4.44265	10.9946	1.62924	8.51719	1.36098	9.85	328	-11	0.108001	-0.114583	0	1	0	0	2	5000	1	2	61668.2
9/1/2017	33	38.89	13298.7	62385.3	64	6.65	4.64	10.47	2868	Beijing_The rising sun	Beijing	Private sector	Economic investigation intervention	5000	2014-10-01	2017	9	230	692	2014	10	35	3.55535	13139.5	0		674	9.49542	3.66074	7.96137	4.15888	11.0411	1.89462	8.51719	1.53472	9.69	-497	-21	-0.147697	-0.247059	0	1	0	0	2	5000	1	2	62363.4
10/1/2017	33	580.82	12142	65506.4	59	6.37	3.23	10.35	3759	Beijing_The rising sun	Beijing	Private sector	Economic investigation intervention	5000	2014-10-01	2017	10	231	693	2014	10	36	3.58352	13298.7	0		674	9.40443	6.36444	8.23191	4.07754	11.0899	1.8516	8.51719	1.17248	10.47	891	-5	0.310669	-0.078125	0	1	0	0	2	5000	1	2	62402.1
11/1/2017	33	694.4	14614	69353.7	58	6.69	5.85	10.52	2497	Beijing_The rising sun	Beijing	Private sector	Economic investigation intervention	5000	2014-10-01	2017	11	231	694	2014	10	37	3.61092	12142	0		674	9.58973	6.54305	7.82285	4.06044	11.147	1.90061	8.51719	1.76644	10.35	-1262	-1	-0.335728	-0.0169492	0	1	0	0	2	5000	1	2	62719.7
12/1/2017	33	219.08	11805	71178.3	95	7.11	5.05	10.69	2339	Beijing_The rising sun	Beijing	Private sector	Economic investigation intervention	5000	2014-10-01	2017	12	231	695	2014	10	38	3.63759	14614	0		674	9.37628	5.38944	7.75748	4.55388	11.1729	1.9615	8.51719	1.61939	10.52	-158	37	-0.0632759	0.637931	0	1	0	0	2	5000	1	2	63382.6
1/1/2018	33	343.01	14649.6	71557.4	95	7.62		10.99		Beijing_The rising sun	Beijing	Private sector	Economic investigation intervention	5000	2014-10-01	2018	1	232	696	2014	10	39	3.66356	11805	0		674	9.59217	5.83776		4.55388	11.1783	2.03078	8.51719		10.69		0		0	0	1	0	0	2	5000	1	2	60970.9
2/1/2018	33	401	13248.2	74579.2	91	6.8		10.52		Beijing_The rising sun	Beijing	Private sector	Economic investigation intervention	5000	2014-10-01	2018	2	232	697	2014	10	40	3.68888	14649.6	0		674	9.49162	5.99396		4.51086	11.2196	1.91692	8.51719		10.99		-4		-0.0421053	0	1	0	0	2	5000	1	2	61554.8
3/1/2018	33	-196.01	9929	73839.2	76	5.5		9.8		Beijing_The rising sun	Beijing	Private sector	Economic investigation intervention	5000	2014-10-01	2018	3	232	698	2014	10	41	3.71357	13248.2	0		674	9.20322			4.33073	11.2096	1.70475	8.51719		10.52		-15		-0.164835	0	1	0	0	2	5000	1	2	62052.3
4/1/2018	33	-397.01	3887	68340.2	52	3.01		8		Beijing_The rising sun	Beijing	Private sector	Economic investigation intervention	5000	2014-10-01	2018	4	233	699	2014	10	42	3.73767	9929	0		674	8.26539			3.95124	11.1323	1.10194	8.51719		9.8		-24		-0.31579	0	1	0	0	2	5000	1	2	63039.1
5/1/2018	33	-152.01	2099	61196.1	41	2.4		6.96		Beijing_The rising sun	Beijing	Private sector	Economic investigation intervention	5000	2014-10-01	2018	5	233	700	2014	10	43	3.7612	3887	0		674	7.64922			3.71357	11.0218	0.875469	8.51719		8		-11		-0.211538	0	1	0	0	2	5000	1	2	63500
6/1/2018	33	-391	559	54214.8	24	3.66		7.78		Beijing_The rising sun	Beijing	Private sector	Economic investigation intervention	5000	2014-10-01	2018	6	233	701	2014	10	44	3.78419	2099	0		674	6.32615			3.17805	10.9007	1.29746	8.51719		6.96		-17		-0.414634	0	1	0	0	2	5000	1	2	64100
7/1/2017	34	29.16	4193.67	5227.51	499	1.33	1.9	10.65	2203	Beijing_Haidian	Beijing	Private sector		5000	2015-07-23	2017	7	230	690	2015	7	24	3.17805	4087.8	0		678	8.34133	3.3728	7.69758	6.21261	8.56169	0.28518	8.51719	0.641854	11.05	758	13	0.524567	0.026749	0	1	0	0	2	5000	1	2	60950.2
8/1/2017	34	97.42	4355.55	5317.57	519	1.35	3.14	10.19	1385	Beijing_Haidian	Beijing	Private sector		5000	2015-07-23	2017	8	230	691	2015	7	25	3.21888	4193.67	0		678	8.37921	4.57903	7.23346	6.2519	8.57877	0.300105	8.51719	1.14422	10.65	-818	20	-0.371312	0.0400802	0	1	0	0	2	5000	1	2	61668.2
9/1/2017	34	2.55	3818.55	5137.05	466	1.32	4	10.17	954	Beijing_Haidian	Beijing	Private sector		5000	2015-07-23	2017	9	230	692	2015	7	26	3.2581	4355.55	0		678	8.24763	0.936094	6.86066	6.14419	8.54423	0.277633	8.51719	1.3863	10.19	-431	-53	-0.311191	-0.10212	0	1	0	0	2	5000	1	2	62363.4
10/1/2017	34	-65.38	3905.19	5078.8	452	1.37	4.1	10.19	953	Beijing_Haidian	Beijing	Private sector		5000	2015-07-23	2017	10	231	693	2015	7	27	3.29584	3818.55	0		678	8.27006		6.85961	6.11368	8.53283	0.314812	8.51719	1.41099	10.17	-1	-14	-0.0010482	-0.0300429	0	1	0	0	2	5000	1	2	62402.1
11/1/2017	34	-7.47	3356.68	4703.37	379	1.84	3.79	10.35	885	Beijing_Haidian	Beijing	Private sector		5000	2015-07-23	2017	11	231	694	2015	7	28	3.33221	3905.19	0		678	8.11871		6.78559	5.93754	8.45603	0.609766	8.51719	1.33237	10.19	-68	-73	-0.0713536	-0.161504	0	1	0	0	2	5000	1	2	62719.7
12/1/2017	34	2.53	2672.7	4339.45	276	1.79	3.32	10.44	806	Beijing_Haidian	Beijing	Private sector		5000	2015-07-23	2017	12	231	695	2015	7	29	3.3673	3356.68	0		678	7.89084	0.92822	6.69208	5.6204	8.3755	0.582216	8.51719	1.19996	10.35	-79	-103	-0.0892655	-0.271768	0	1	0	0	2	5000	1	2	63382.6
1/1/2018	34	10.23	2049.61	4071.6	276	1.82		10.43		Beijing_Haidian	Beijing	Private sector		5000	2015-07-23	2018	1	232	696	2015	7	30	3.4012	2672.7	0		678	7.6254	2.32532		5.6204	8.31179	0.598837	8.51719		10.44		0		0	0	1	0	0	2	5000	1	2	60970.9
2/1/2018	34	-50.56	1208.04	3508.89	141	1.62		10.34		Beijing_Haidian	Beijing	Private sector		5000	2015-07-23	2018	2	232	697	2015	7	31	3.43399	2049.61	0		678	7.09675			4.94876	8.16305	0.482427	8.51719		10.43		-135		-0.48913	0	1	0	0	2	5000	1	2	61554.8
3/1/2018	34	-24.14	1320.49	2681.77	167	1.4		10.23		Beijing_Haidian	Beijing	Private sector		5000	2015-07-23	2018	3	232	698	2015	7	32	3.46574	1208.04	0		678	7.18576			5.11799	7.89423	0.336473	8.51719		10.34		26		0.184397	0	1	0	0	2	5000	1	2	62052.3
4/1/2018	34	1.24	1012.9	1843.45	137	1.69		10.38		Beijing_Haidian	Beijing	Private sector		5000	2015-07-23	2018	4	233	699	2015	7	33	3.49651	1320.49	0		678	6.92057	0.215112		4.91998	7.51939	0.524729	8.51719		10.23		-30		-0.179641	0	1	0	0	2	5000	1	2	63039.1
5/1/2018	34	-23.16	942.93	1698.61	104	1.75		10.42		Beijing_Haidian	Beijing	Private sector		5000	2015-07-23	2018	5	233	700	2015	7	34	3.52636	1012.9	0		678	6.84899			4.64439	7.43757	0.559616	8.51719		10.38		-33		-0.240876	0	1	0	0	2	5000	1	2	63500
6/1/2018	34	5.98	890.45	1743.09	68	1.76		10.42		Beijing_Haidian	Beijing	Private sector		5000	2015-07-23	2018	6	233	701	2015	7	35	3.55535	942.93	0		678	6.79173	1.78842		4.21951	7.46342	0.565314	8.51719		10.42		-36		-0.346154	0	1	0	0	2	5000	1	2	64100
7/1/2018	34	-38.27	619.57	1374.34	45	1.78		10.53		Beijing_Haidian	Beijing	Private sector		5000	2015-07-23	2018	7	234	702	2015	7	36	3.58352	890.45	0		678	6.42903			3.80666	7.22573	0.576614	8.51719		10.42		-23		-0.338235	0	1	0	0	2	5000	1	2	64933.4
8/1/2018	34	-32.83	558.68	1181.89	51	2.06		10.57		Beijing_Haidian	Beijing	Private sector		5000	2015-07-23	2018	8	234	703	2015	7	37	3.61092	619.57	0		678	6.32558			3.93183	7.07487	0.722707	8.51719		10.53		6		0.133333	0	1	0	0	2	5000	1	2	65243.1
9/1/2018	34	-23.34	511.45	995.43	37	1.79		10.5		Beijing_Haidian	Beijing	Private sector		5000	2015-07-23	2018	9	234	704	2015	7	38	3.63759	558.68	0		678	6.23725			3.61092	6.90318	0.582216	8.51719		10.57		-14		-0.27451	0	1	0	0	2	5000	1	2	66311.6
10/1/2018	34	1.69	536.4	983.69	42	1.7		10.42		Beijing_Haidian	Beijing	Private sector		5000	2015-07-23	2018	10	235	705	2015	7	39	3.66356	511.45	0		678	6.28488	0.524729		3.73767	6.89131	0.530629	8.51719		10.5		5		0.135135	0	1	0	0	2	5000	1	2	66511.5
11/1/2018	34	7.78	559.11	1031.38	46	1.55		10.69		Beijing_Haidian	Beijing	Private sector		5000	2015-07-23	2018	11	235	706	2015	7	40	3.68888	536.4	0		678	6.32635	2.05156		3.82864	6.93865	0.438256	8.51719		10.42		4		0.0952381	0	1	0	0	2	5000	1	2	66830.8
7/1/2017	35		395.6	2590.63	21	3.88	4.82	7.78	82	Beijing_Daxing	Beijing	Private sector		5000	2015-07-01	2017	7	230	690	2015	7	24	3.17805	470	0		675	5.9804		4.40672	3.04452	7.85966	1.35583	8.51719	1.57277	8.26	-55	0	-0.40146	0	0	1	0	0	2	5000	1	2	60950.2
8/1/2017	35		520	2537.68	16	4.04	5.2	7.97	100	Beijing_Daxing	Beijing	Private sector		5000	2015-07-01	2017	8	230	691	2015	7	25	3.21888	395.6	0		675	6.25383		4.60517	2.77259	7.83901	1.39624	8.51719	1.64866	7.78	18	-5	0.219512	-0.238095	0	1	0	0	2	5000	1	2	61668.2
9/1/2017	35		255.3	1840	18	3.45	2.9	7.73	88	Beijing_Daxing	Beijing	Private sector		5000	2015-07-01	2017	9	230	692	2015	7	26	3.2581	520	0		675	5.54244		4.47734	2.89037	7.51752	1.23837	8.51719	1.06471	7.97	-12	2	-0.12	0.125	0	1	0	0	2	5000	1	2	62363.4
10/1/2017	35		368	1806.04	15	4.77	4.84	8.23	76	Beijing_Daxing	Beijing	Private sector		5000	2015-07-01	2017	10	231	693	2015	7	27	3.29584	255.3	0		675	5.90808		4.33073	2.70805	7.49889	1.56235	8.51719	1.57692	7.73	-12	-3	-0.136364	-0.166667	0	1	0	0	2	5000	1	2	62402.1
11/1/2017	35		235	1467.24	13	3.13	2.33	7.81	101	Beijing_Daxing	Beijing	Private sector		5000	2015-07-01	2017	11	231	694	2015	7	28	3.33221	368	0		675	5.45959		4.61512	2.56495	7.29114	1.14103	8.51719	0.845869	8.23	25	-2	0.328947	-0.133333	0	1	0	0	2	5000	1	2	62719.7
12/1/2017	35		329.4	1502.8	51	5.02	4.07	8.8	81	Beijing_Daxing	Beijing	Private sector		5000	2015-07-01	2017	12	231	695	2015	7	29	3.3673	235	0		675	5.79727		4.39445	3.93183	7.31508	1.61343	8.51719	1.40364	7.81	-20	38	-0.19802	2.92308	0	1	0	0	2	5000	1	2	63382.6
1/1/2018	35		935.3	1911.28	51	6.7		9.08		Beijing_Daxing	Beijing	Private sector		5000	2015-07-01	2018	1	232	696	2015	7	30	3.4012	329.4	0		675	6.84087			3.93183	7.55553	1.90211	8.51719		8.8		0		0	0	1	0	0	2	5000	1	2	60970.9
2/1/2018	35		496.4	2080.31	27	4.47		7.95		Beijing_Daxing	Beijing	Private sector		5000	2015-07-01	2018	2	232	697	2015	7	31	3.43399	935.3	0		675	6.20738			3.29584	7.64027	1.49739	8.51719		9.08		-24		-0.470588	0	1	0	0	2	5000	1	2	61554.8
3/1/2018	35		404	2235.28	16	3.73		7.69		Beijing_Daxing	Beijing	Private sector		5000	2015-07-01	2018	3	232	698	2015	7	32	3.46574	496.4	0		675	6.00141			2.77259	7.71212	1.31641	8.51719		7.95		-11		-0.407407	0	1	0	0	2	5000	1	2	62052.3
4/1/2018	35		140	2077.61	7	5.89		9.5		Beijing_Daxing	Beijing	Private sector		5000	2015-07-01	2018	4	233	699	2015	7	33	3.49651	404	0		675	4.94164			1.94591	7.63897	1.77326	8.51719		7.69		-9		-0.5625	0	1	0	0	2	5000	1	2	63039.1
5/1/2018	35		363	2111.28	20	6.35		9.44		Beijing_Daxing	Beijing	Private sector		5000	2015-07-01	2018	5	233	700	2015	7	34	3.52636	140	0		675	5.8944			2.99573	7.65505	1.84845	8.51719		9.5		13		1.85714	0	1	0	0	2	5000	1	2	63500
6/1/2018	35		410	1985.96	21	5.68		8.54		Beijing_Daxing	Beijing	Private sector		5000	2015-07-01	2018	6	233	701	2015	7	35	3.55535	363	0		675	6.01616			3.04452	7.59386	1.73695	8.51719		9.44		1		0.05	0	1	0	0	2	5000	1	2	64100
7/1/2018	35		360	2025.9	11	5.9		8.17		Beijing_Daxing	Beijing	Private sector		5000	2015-07-01	2018	7	234	702	2015	7	36	3.58352	410	0		675	5.8861			2.3979	7.61377	1.77495	8.51719		8.54		-10		-0.476191	0	1	0	0	2	5000	1	2	64933.4
8/1/2018	35		80	1969.5	4	10.35		10.25		Beijing_Daxing	Beijing	Private sector		5000	2015-07-01	2018	8	234	703	2015	7	37	3.61092	360	0		675	4.38203			1.3863	7.58554	2.33699	8.51719		8.17		-7		-0.636364	0	1	0	0	2	5000	1	2	65243.1
9/1/2018	35		55	1673.68	3	4.85		8.59		Beijing_Daxing	Beijing	Private sector		5000	2015-07-01	2018	9	234	704	2015	7	38	3.63759	80	0		675	4.00733			1.09861	7.42278	1.57898	8.51719		10.25		-1		-0.25	0	1	0	0	2	5000	1	2	66311.6
10/1/2018	35		100	1104.09	5	5.96				Beijing_Daxing	Beijing	Private sector		5000	2015-07-01	2018	10	235	705	2015	7	39	3.66356	55	0		675	4.60517			1.60944	7.00678	1.78507	8.51719		8.59		2		0.666667	0	1	0	0	2	5000	1	2	66511.5
7/1/2017	36	7187.41	82715	457013	1	6.32	104.84	11.99	789	Guangdong_Shenzhen	Guangdong	Private sector		10000	2014-03-17	2017	7	230	690	2014	3	40	3.68888	77405	0		672	11.3232	8.88009	6.67077	1e-06	13.0325	1.84372	9.21034	4.65243	11.9	4	0	0.0050955	0	0	1	0	0	2	5000	1	4	113402
8/1/2017	36	3187.12	84530	482170	1	6.23	103.09	11.91	820	Guangdong_Shenzhen	Guangdong	Private sector		10000	2014-03-17	2017	8	230	691	2014	3	41	3.71357	82715	0		672	11.3449	8.06687	6.7093	1e-06	13.0861	1.82938	9.21034	4.6356	11.99	31	0	0.0392902	0	0	1	0	0	2	5000	1	4	114872
9/1/2017	36		109940		1	7.42	123.11	12.3	893	Guangdong_Shenzhen	Guangdong	Private sector		10000	2014-03-17	2017	9	230	692	2014	3	42	3.73767	84530	0		672	11.6077		6.79459	1e-06		2.00418	9.21034	4.81308	11.91	73	0	0.0890244	0	0	1	0	0	2	5000	1	4	116314
7/1/2017	37	-480.01	41585.4	65698.4	265137	1.69	6.24	8.13	6663	Guangdong_Guangzhou	Guangdong	State capital shares		20000	2015-09-15	2017	7	230	690	2015	9	22	3.09104	41592.3	0		687	10.6355		8.80433	12.488	11.0928	0.524729	9.90349	1.83098	8.07	943	-3775	0.16486	-0.014038	1	0	0	0	1	5000	1	4	113402
8/1/2017	37	-295.61	26547.8	52401.7	188153	1.24	6.13	8.05	4330	Guangdong_Guangzhou	Guangdong	State capital shares		20000	2015-09-15	2017	8	230	691	2015	9	23	3.13549	41585.4	0		687	10.1867		8.37332	12.145	10.8667	0.215112	9.90349	1.81319	8.13	-2333	-76984	-0.350143	-0.290356	1	0	0	0	1	5000	1	4	114872
9/1/2017	37		38536.1		229860	1.56	6.91	8.12	5574	Guangdong_Guangzhou	Guangdong	State capital shares		20000	2015-09-15	2017	9	230	692	2015	9	24	3.17805	26547.8	0		687	10.5594		8.62587	12.3452		0.444686	9.90349	1.93297	8.05	1244	41707	0.287298	0.221665	1	0	0	0	1	5000	1	4	116314
7/1/2017	38	42.27	5778	10277.9	11	3	45.86	12.9	126	Beijing_The rising sun	Beijing	Private sector	Close down	10000	2015-04-03	2017	7	230	690	2015	4	27	3.29584	3261	0		672	8.66181	3.74408	4.83628	2.3979	9.23775	1.09861	9.21034	3.82559	12.9	15	5	0.135135	0.833333	0	1	0	0	2	5000	1	4	60950.2
8/1/2017	38	72.25	1554	10797.4	5	3	18.28	12.9	85	Beijing_The rising sun	Beijing	Private sector	Close down	10000	2015-04-03	2017	8	230	691	2015	4	28	3.33221	5778	0		672	7.34859	4.28013	4.44265	1.60944	9.28706	1.09861	9.21034	2.90581	12.9	-41	-6	-0.325397	-0.545455	0	1	0	0	2	5000	1	4	61668.2
9/1/2017	38	-110.67	2535	10045.2	5	3	31.3	12.9	81	Beijing_The rising sun	Beijing	Private sector	Close down	10000	2015-04-03	2017	9	230	692	2015	4	29	3.3673	1554	0		672	7.83795		4.39445	1.60944	9.21485	1.09861	9.21034	3.44362	12.9	-4	0	-0.0470588	0	0	1	0	0	2	5000	1	4	62363.4
10/1/2017	38	498.01	8150	12567.9	13	3	63.18	12.9	129	Beijing_The rising sun	Beijing	Private sector	Close down	10000	2015-04-03	2017	10	231	693	2015	4	30	3.4012	2535	0		672	9.00577	6.21062	4.85981	2.56495	9.4389	1.09861	9.21034	4.14599	12.9	48	8	0.592593	1.6	0	1	0	0	2	5000	1	4	62402.1
11/1/2017	38	138.24	2285	13322.2	10	3	27.2	12	84	Beijing_The rising sun	Beijing	Private sector	Close down	10000	2015-04-03	2017	11	231	694	2015	4	31	3.43399	8150	0		672	7.73412	4.92899	4.43082	2.30259	9.49719	1.09861	9.21034	3.30322	12.9	-45	-3	-0.348837	-0.230769	0	1	0	0	2	5000	1	4	62719.7
12/1/2017	38		2114	12548.6	17	3	24.58	12	86	Beijing_The rising sun	Beijing	Private sector	Close down	10000	2015-04-03	2017	12	231	695	2015	4	32	3.46574	2285	0		672	7.65634		4.45435	2.83321	9.43736	1.09861	9.21034	3.20193	12	2	7	0.0238095	0.7	0	1	0	0	2	5000	1	4	63382.6
1/1/2018	38	-441.98	8476	12643	17	3		12		Beijing_The rising sun	Beijing	Private sector	Close down	10000	2015-04-03	2018	1	232	696	2015	4	33	3.49651	2114	0		672	9.04499			2.83321	9.44486	1.09861	9.21034		12		0		0	0	1	0	0	2	5000	1	4	60970.9
2/1/2018	38	275	3855	16325	10	3		12		Beijing_The rising sun	Beijing	Private sector	Close down	10000	2015-04-03	2018	2	232	697	2015	4	34	3.52636	8476	0		672	8.25713	5.61677		2.30259	9.70045	1.09861	9.21034		12		-7		-0.411765	0	1	0	0	2	5000	1	4	61554.8
3/1/2018	38		725	14619	5	3		12		Beijing_The rising sun	Beijing	Private sector	Close down	10000	2015-04-03	2018	3	232	698	2015	4	35	3.55535	3855	0		672	6.58617			1.60944	9.59008	1.09861	9.21034		12		-5		-0.5	0	1	0	0	2	5000	1	4	62052.3
4/1/2018	38	-465	20	6452	1	3		12		Beijing_The rising sun	Beijing	Private sector	Close down	10000	2015-04-03	2018	4	233	699	2015	4	36	3.58352	725	0		672	2.99573			1e-06	8.77215	1.09861	9.21034		12		-4		-0.8	0	1	0	0	2	5000	1	4	63039.1
7/1/2017	39	-0.37	1080.46	1850.52	186	2.39	18.96	19.88	57	Sichuan_Yibin	Sichuan	Private sector		1000	2013-11-08	2017	7	230	690	2013	11	44	3.78419	1271.62	0		671	6.98514		4.04305	5.22575	7.52322	0.871294	6.90775	2.94233	19.51	-3	10	-0.05	0.0568182	0	1	0	0	2	5000	0	1	46443.3
8/1/2017	39	-0.37	1090.64	2007.19	156	1.86	16.52	19.66	66	Sichuan_Yibin	Sichuan	Private sector		1000	2013-11-08	2017	8	230	691	2013	11	45	3.80666	1080.46	0		671	6.99452		4.18966	5.04986	7.60449	0.620577	6.90775	2.80457	19.88	9	-30	0.157895	-0.16129	0	1	0	0	2	5000	0	1	46795.7
9/1/2017	39	-0.45	971.08	2089.67	124	1.62	16.74	19.38	58	Sichuan_Yibin	Sichuan	Private sector		1000	2013-11-08	2017	9	230	692	2013	11	46	3.82864	1090.64	0		671	6.87841		4.06044	4.82028	7.64476	0.482427	6.90775	2.8178	19.66	-8	-32	-0.121212	-0.205128	0	1	0	0	2	5000	0	1	47316.6
10/1/2017	39	11.92	1189.24	2161.36	149	1.65	18.02	19.54	66	Sichuan_Yibin	Sichuan	Private sector		1000	2013-11-08	2017	10	231	693	2013	11	47	3.85015	971.08	0		671	7.08107	2.47822	4.18966	5.00395	7.67849	0.500776	6.90775	2.89148	19.38	8	25	0.137931	0.201613	0	1	0	0	2	5000	0	1	47561.6
11/1/2017	39	-0.36	1135.05	2181.74	150	1.7	17.46	19.59	65	Sichuan_Yibin	Sichuan	Private sector		1000	2013-11-08	2017	11	231	694	2013	11	48	3.8712	1189.24	0		671	7.03443		4.17439	5.01063	7.68788	0.530629	6.90775	2.85991	19.54	-1	1	-0.0151515	0.0067114	0	1	0	0	2	5000	0	1	47886.5
12/1/2017	39	-0.02	1150.43	2236.99	171	1.85	16.43	19.62	70	Sichuan_Yibin	Sichuan	Private sector		1000	2013-11-08	2017	12	231	695	2013	11	49	3.89182	1135.05	0		671	7.04789		4.2485	5.14166	7.71289	0.615186	6.90775	2.79911	19.59	5	21	0.0769231	0.14	0	1	0	0	2	5000	0	1	48124.4
1/1/2018	39		1320.36	2448.72	171	2.21		20.07		Sichuan_Yibin	Sichuan	Private sector		1000	2013-11-08	2018	1	232	696	2013	11	50	3.91202	1150.43	0		671	7.18566			5.14166	7.80332	0.792993	6.90775		19.62		0		0	0	1	0	0	2	5000	0	1	49011.2
2/1/2018	39	-64.01	768.18	2608.37	100	1.05		19.05		Sichuan_Yibin	Sichuan	Private sector		1000	2013-11-08	2018	2	232	697	2013	11	51	3.93183	1320.36	0		671	6.64402			4.60517	7.86648	0.0487911	6.90775		20.07		-71		-0.415205	0	1	0	0	2	5000	0	1	49393.3
3/1/2018	39		845.3	1871.92	66	3.87		13.2		Sichuan_Yibin	Sichuan	Private sector		1000	2013-11-08	2018	3	232	698	2013	11	52	3.95124	768.18	0		671	6.73969			4.18966	7.53472	1.35326	6.90775		19.05		-34		-0.34	0	1	0	0	2	5000	0	1	49943.6
4/1/2018	39	-16.5	643.5	1705.44	41	3.71		13.13		Sichuan_Yibin	Sichuan	Private sector		1000	2013-11-08	2018	4	233	699	2013	11	53	3.97029	845.3	0		671	6.46692			3.71357	7.44158	1.31103	6.90775		13.2		-25		-0.378788	0	1	0	0	2	5000	0	1	50403.1
5/1/2018	39	20	408.5	1827.02	31	4.06		13.28		Sichuan_Yibin	Sichuan	Private sector		1000	2013-11-08	2018	5	233	700	2013	11	54	3.98898	643.5	0		671	6.01249	2.99573		3.43399	7.51044	1.40118	6.90775		13.13		-10		-0.243902	0	1	0	0	2	5000	0	1	50850.5
6/1/2018	39	-10.51	508	1887.14	34	4.03		13.3		Sichuan_Yibin	Sichuan	Private sector		1000	2013-11-08	2018	6	233	701	2013	11	55	4.00733	408.5	0		671	6.23048			3.52636	7.54282	1.39377	6.90775		13.28		3		0.0967742	0	1	0	0	2	5000	0	1	51618.3
7/1/2018	39	258.49	544.5	1975.9	41	4.98		13.55		Sichuan_Yibin	Sichuan	Private sector		1000	2013-11-08	2018	7	234	702	2013	11	56	4.02535	508	0		671	6.29987	5.55486		3.71357	7.58878	1.60543	6.90775		13.3		7		0.205882	0	1	0	0	2	5000	0	1	52130.6
8/1/2018	39	-0.41	134	1828.12	13	4.7		13.53		Sichuan_Yibin	Sichuan	Private sector		1000	2013-11-08	2018	8	234	703	2013	11	57	4.04305	544.5	0		671	4.89784			2.56495	7.51104	1.54756	6.90775		13.55		-28		-0.682927	0	1	0	0	2	5000	0	1	52667
9/1/2018	39	-20.41	374	1819.03	34	4.9		13.63		Sichuan_Yibin	Sichuan	Private sector		1000	2013-11-08	2018	9	234	704	2013	11	58	4.06044	134	0		671	5.92426			3.52636	7.50606	1.58923	6.90775		13.53		21		1.61539	0	1	0	0	2	5000	0	1	53095
10/1/2018	39	4.58	441.5	2012.52	35	4.36				Sichuan_Yibin	Sichuan	Private sector		1000	2013-11-08	2018	10	235	705	2013	11	59	4.07754	374	0		671	6.09018	1.5217		3.55535	7.60714	1.47247	6.90775		13.63		1		0.0294118	0	1	0	0	2	5000	0	1	53348.8
7/1/2017	40	168.8	687.9	1713.87	168	1.56	10.75	11.64	64	Shandong_Weifang	Shandong	Private sector	Close down	1100	2013-07-01	2017	7	230	690	2013	7	48	3.8712	722.55	0		671	6.53364	5.12871	4.15888	5.12396	7.44651	0.444686	7.00307	2.37491	11.64	2	-6	0.0322581	-0.0344828	0	1	0	0	2	5000	0	1	65778.5
8/1/2017	40	251.61	775	1617.7	171	1.59	12.92	11.67	60	Shandong_Weifang	Shandong	Private sector	Close down	1100	2013-07-01	2017	8	230	691	2013	7	49	3.89182	687.9	0		671	6.65286	5.52788	4.09434	5.14166	7.38876	0.463735	7.00307	2.55878	11.64	-4	3	-0.0625	0.0178571	0	1	0	0	2	5000	0	1	66257.8
9/1/2017	40	8.08	861.3	1502.49	144	1.82	15.38	11.59	56	Shandong_Weifang	Shandong	Private sector	Close down	1100	2013-07-01	2017	9	230	692	2013	7	50	3.91202	775	0		671	6.75844	2.08939	4.02535	4.96981	7.31488	0.598837	7.00307	2.73307	11.67	-4	-27	-0.0666667	-0.157895	0	1	0	0	2	5000	0	1	66763.9
10/1/2017	40	-10.34	771.25	1615.68	1	1.39	13.53	11.72	57	Shandong_Weifang	Shandong	Private sector	Close down	1100	2013-07-01	2017	10	231	693	2013	7	51	3.93183	861.3	0		671	6.64801		4.04305	1e-06	7.38751	0.329304	7.00307	2.60491	11.59	1	-143	0.0178571	-0.993056	0	1	0	0	2	5000	0	1	67079.3
11/1/2017	40	-0.03	746.2	1490.45	1	1.28	12.87	11.77	58	Shandong_Weifang	Shandong	Private sector	Close down	1100	2013-07-01	2017	11	231	694	2013	7	52	3.95124	771.25	0		671	6.61499		4.06044	1e-06	7.30683	0.246861	7.00307	2.5549	11.72	1	0	0.0175439	0	0	1	0	0	2	5000	0	1	67428.8
12/1/2017	40	-0.26	693.8	1428.11	1	2.51	11.96	11.8	58	Shandong_Weifang	Shandong	Private sector	Close down	1100	2013-07-01	2017	12	231	695	2013	7	53	3.97029	746.2	0		671	6.54218		4.06044	1e-06	7.26411	0.920283	7.00307	2.48157	11.77	0	0	0	0	0	1	0	0	2	5000	0	1	67576
1/1/2018	40	-24	326.75	1332.68	1	2.67		11.8		Shandong_Weifang	Shandong	Private sector	Close down	1100	2013-07-01	2018	1	232	696	2013	7	54	3.98898	693.8	0		671	5.7892			1e-06	7.19495	0.982079	7.00307		11.8		0		0	0	1	0	0	2	5000	0	1	68832.7
2/1/2018	40	-0.5	191.7	1160.06	1	2.07		11.8		Shandong_Weifang	Shandong	Private sector	Close down	1100	2013-07-01	2018	2	232	697	2013	7	55	4.00733	326.75	0		671	5.25593			1e-06	7.05623	0.727549	7.00307		11.8		0		0	0	1	0	0	2	5000	0	1	69438.6
3/1/2018	40		319.8	827.39	1	1.09		11.8		Shandong_Weifang	Shandong	Private sector	Close down	1100	2013-07-01	2018	3	232	698	2013	7	56	4.02535	191.7	0		671	5.7677			1e-06	6.71828	0.0861786	7.00307		11.8		0		0	0	1	0	0	2	5000	0	1	70012.1
7/1/2017	41	-68.89	2483.45	7384.46	59	3.7	10.3	9.75	241	Zhejiang_Hangzhou	Zhejiang	Private sector	Economic investigation intervention	1110	2015-04-01	2017	7	230	690	2015	4	27	3.29584	2868.71	0		666	7.8174		5.4848	4.07754	8.90713	1.30833	7.01211	2.33214	9.4	-46	13	-0.160279	0.282609	0	1	0	0	2	5000	0	1	85312.4
8/1/2017	41	170.67	2123.48	7427.37	54	4.01	7.4	9.81	287	Zhejiang_Hangzhou	Zhejiang	Private sector	Economic investigation intervention	1110	2015-04-01	2017	8	230	691	2015	4	28	3.33221	2483.45	0		666	7.66081	5.13973	5.65948	3.98898	8.91293	1.38879	7.01211	2.00148	9.75	46	-5	0.190871	-0.0847458	0	1	0	0	2	5000	0	1	86035.9
9/1/2017	41	113.19	2551.87	8186.49	51	4.41	9.25	9.77	276	Zhejiang_Hangzhou	Zhejiang	Private sector	Economic investigation intervention	1110	2015-04-01	2017	9	230	692	2015	4	29	3.3673	2123.48	0		666	7.84458	4.72907	5.6204	3.93183	9.01024	1.48388	7.01211	2.22462	9.81	-11	-3	-0.0383275	-0.0555556	0	1	0	0	2	5000	0	1	86792.2
10/1/2017	41	63.12	1704.39	7830.33	58	4.16	6.99	9.81	244	Zhejiang_Hangzhou	Zhejiang	Private sector	Economic investigation intervention	1110	2015-04-01	2017	10	231	693	2015	4	30	3.4012	2551.87	0		666	7.44096	4.14504	5.49717	4.06044	8.96576	1.42552	7.01211	1.94448	9.77	-32	7	-0.115942	0.137255	0	1	0	0	2	5000	0	1	87348.3
11/1/2017	41	-73.17	1625.26	7982.85	50	5.17	6	9.87	271	Zhejiang_Hangzhou	Zhejiang	Private sector	Economic investigation intervention	1110	2015-04-01	2017	11	231	694	2015	4	31	3.43399	1704.39	0		666	7.39342		5.60212	3.91202	8.98505	1.64287	7.01211	1.79176	9.81	27	-8	0.110656	-0.137931	0	1	0	0	2	5000	0	1	88022.7
12/1/2017	41	-186.71	1912.34	7560.5	58	4.57	6.55	10.07	292	Zhejiang_Hangzhou	Zhejiang	Private sector	Economic investigation intervention	1110	2015-04-01	2017	12	231	695	2015	4	32	3.46574	1625.26	0		666	7.55608		5.67675	4.06044	8.93069	1.51951	7.01211	1.87946	9.87	21	8	0.0774908	0.16	0	1	0	0	2	5000	0	1	88606.5
1/1/2018	41	0.2	2232.14	7785.41	58	5.55		9.92		Zhejiang_Hangzhou	Zhejiang	Private sector	Economic investigation intervention	1110	2015-04-01	2018	1	232	696	2015	4	33	3.49651	1912.34	0		666	7.71072	-1.60943		4.06044	8.96001	1.7138	7.01211		10.07		0		0	0	1	0	0	2	5000	0	1	90519
2/1/2018	41	0.65	1695.23	7736.95	54	5.87		10.61		Zhejiang_Hangzhou	Zhejiang	Private sector	Economic investigation intervention	1110	2015-04-01	2018	2	232	697	2015	4	34	3.52636	2232.14	0		666	7.43557	-0.430781		3.98898	8.95376	1.76985	7.01211		9.92		-4		-0.0689655	0	1	0	0	2	5000	0	1	91445
3/1/2018	41	-29.34	1448.39	7214.02	40	3.02		9.67		Zhejiang_Hangzhou	Zhejiang	Private sector	Economic investigation intervention	1110	2015-04-01	2018	3	232	698	2015	4	35	3.55535	1695.23	0		666	7.27821			3.68888	8.88378	1.10526	7.01211		10.61		-14		-0.259259	0	1	0	0	2	5000	0	1	92314.8
4/1/2018	41	-20	2073.73	7604.57	43	2.24		8.58		Zhejiang_Hangzhou	Zhejiang	Private sector	Economic investigation intervention	1110	2015-04-01	2018	4	233	699	2015	4	36	3.58352	1448.39	0		666	7.6371			3.7612	8.9365	0.806476	7.01211		9.67		3		0.075	0	1	0	0	2	5000	0	1	93353.4
5/1/2018	41	136.41	4409.71	9678.46	69	1.63		7.89		Zhejiang_Hangzhou	Zhejiang	Private sector	Economic investigation intervention	1110	2015-04-01	2018	5	233	700	2015	4	37	3.61092	2073.73	0		666	8.39156	4.91566		4.23411	9.17766	0.488581	7.01211		8.58		26		0.604651	0	1	0	0	2	5000	0	1	94334.2
6/1/2018	41	-189.34	7108.77	11649.6	109	1.71		8.02		Zhejiang_Hangzhou	Zhejiang	Private sector	Economic investigation intervention	1110	2015-04-01	2018	6	233	701	2015	4	38	3.63759	4409.71	0		666	8.86908			4.69135	9.36303	0.536494	7.01211		7.89		40		0.57971	0	1	0	0	2	5000	0	1	96021.6
7/1/2017	42	44.13	2322.4	7577.4	558	5.9	5.45	16.88	426	Guangdong_Shenzhen	Guangdong	Private sector	Withdrawal difficulty	10000	2015-10-01	2017	7	230	690	2015	10	21	3.04452	1982.1	0		682	7.75036	3.78714	6.05444	6.32436	8.93292	1.77495	9.21034	1.69562	16.39	-45	89	-0.0955414	0.189766	0	1	0	0	2	5000	1	4	113402
8/1/2017	42	45.37	1828.5	8711.21	500	7.17	4.08	17.76	448	Guangdong_Shenzhen	Guangdong	Private sector	Withdrawal difficulty	10000	2015-10-01	2017	8	230	691	2015	10	22	3.09104	2322.4	0		682	7.51125	3.81485	6.10479	6.21461	9.07237	1.96991	9.21034	1.4061	16.88	22	-58	0.0516432	-0.103943	0	1	0	0	2	5000	1	4	114872
9/1/2017	42	162.75	2565	10298.2	685	7.33	5.38	17.86	477	Guangdong_Shenzhen	Guangdong	Private sector	Withdrawal difficulty	10000	2015-10-01	2017	9	230	692	2015	10	23	3.13549	1828.5	0		682	7.84971	5.09222	6.16752	6.52942	9.23973	1.99198	9.21034	1.68269	17.76	29	185	0.0647321	0.37	0	1	0	0	2	5000	1	4	116314
10/1/2017	42	135.3	1963.5	11014.5	514	7.16	4.92	17.12	399	Guangdong_Shenzhen	Guangdong	Private sector	Withdrawal difficulty	10000	2015-10-01	2017	10	231	693	2015	10	24	3.17805	2565	0		682	7.58248	4.90749	5.98896	6.24222	9.30697	1.96851	9.21034	1.59331	17.86	-78	-171	-0.163522	-0.249635	0	1	0	0	2	5000	1	4	117307
11/1/2017	42	76.99	2326.2	12234.1	582	7.23	4.3	17.47	541	Guangdong_Shenzhen	Guangdong	Private sector	Withdrawal difficulty	10000	2015-10-01	2017	11	231	694	2015	10	25	3.21888	1963.5	0		682	7.75199	4.34368	6.29342	6.36647	9.41198	1.97824	9.21034	1.45861	17.12	142	68	0.35589	0.132296	0	1	0	0	2	5000	1	4	118474
12/1/2017	42	13.18	2533.3	13205.2	814	6.1	4.61	16.25	550	Guangdong_Shenzhen	Guangdong	Private sector	Withdrawal difficulty	10000	2015-10-01	2017	12	231	695	2015	10	26	3.2581	2326.2	0		682	7.83728	2.5787	6.30992	6.70196	9.48836	1.80829	9.21034	1.52823	17.47	9	232	0.0166359	0.398625	0	1	0	0	2	5000	1	4	118979
1/1/2018	42	168.24	3366.2	13715.7	814	6.44		16.72		Guangdong_Shenzhen	Guangdong	Private sector	Withdrawal difficulty	10000	2015-10-01	2018	1	232	696	2015	10	27	3.29584	2533.3	0		682	8.12154	5.12539		6.70196	9.5263	1.86253	9.21034		16.25		0		0	0	1	0	0	2	5000	1	4	122424
2/1/2018	42	27.35	1222.6	13660.5	312	6.07		16.33		Guangdong_Shenzhen	Guangdong	Private sector	Withdrawal difficulty	10000	2015-10-01	2018	2	232	697	2015	10	28	3.33221	3366.2	0		682	7.10874	3.30872		5.743	9.52226	1.80336	9.21034		16.72		-502		-0.616708	0	1	0	0	2	5000	1	4	123283
3/1/2018	42	7.72	1895	13861.2	488	5.96		16.21		Guangdong_Shenzhen	Guangdong	Private sector	Withdrawal difficulty	10000	2015-10-01	2018	3	232	698	2015	10	29	3.3673	1222.6	0		682	7.54697	2.04381		6.19032	9.53685	1.78507	9.21034		16.33		176		0.564103	0	1	0	0	2	5000	1	4	124549
4/1/2018	42	-0.16	1601.3	13708.8	425	5.62		15.19		Guangdong_Shenzhen	Guangdong	Private sector	Withdrawal difficulty	10000	2015-10-01	2018	4	233	699	2015	10	30	3.4012	1895	0		682	7.37857			6.05209	9.52579	1.72633	9.21034		16.21		-63		-0.129098	0	1	0	0	2	5000	1	4	125473
5/1/2018	42	22.11	1758.1	13463.3	484	5.92		15.45		Guangdong_Shenzhen	Guangdong	Private sector	Withdrawal difficulty	10000	2015-10-01	2018	5	233	700	2015	10	31	3.43399	1601.3	0		682	7.47199	3.09603		6.18208	9.50772	1.77834	9.21034		15.19		59		0.138823	0	1	0	0	2	5000	1	4	126797
7/1/2017	43	459.19	10181	23458.8	58	2.89	6.44	8.7	1581	Guangdong_Shenzhen	Guangdong	State capital shares		5000	2016-01-01	2017	7	230	690	2016	1	18	2.89037	9148	0		687	9.22828	6.12946	7.36581	4.06044	10.063	1.06126	8.51719	1.86253	8.66	99	4	0.0668016	0.0740741	1	0	0	0	1	5000	1	2	113402
8/1/2017	43	420	13342	28887.3	83	5.08	7.02	9.34	1900	Guangdong_Shenzhen	Guangdong	State capital shares		5000	2016-01-01	2017	8	230	691	2016	1	19	2.94444	10181	0		687	9.49867	6.04026	7.54961	4.41884	10.2712	1.62531	8.51719	1.94876	8.7	319	25	0.201771	0.431034	1	0	0	0	1	5000	1	2	114872
9/1/2017	43	509.17	10798.8	33406.6	58	3.92	6.08	8.98	1776	Guangdong_Shenzhen	Guangdong	State capital shares		5000	2016-01-01	2017	9	230	692	2016	1	20	2.99573	13342	0		687	9.28719	6.23278	7.48212	4.06044	10.4165	1.36609	8.51719	1.805	9.34	-124	-25	-0.0652632	-0.301205	1	0	0	0	1	5000	1	2	116314
10/1/2017	43	288.32	12577	39079.6	53	3.95	5.05	8.95	2492	Guangdong_Shenzhen	Guangdong	State capital shares		5000	2016-01-01	2017	10	231	693	2016	1	21	3.04452	10798.8	0		687	9.43962	5.66407	7.82084	3.97029	10.5734	1.37372	8.51719	1.61939	8.98	716	-5	0.403153	-0.0862069	1	0	0	0	1	5000	1	2	117307
11/1/2017	43	471.93	16347	46054.3	75	5.01	6.12	9.26	2670	Guangdong_Shenzhen	Guangdong	State capital shares		5000	2016-01-01	2017	11	231	694	2016	1	22	3.09104	12577	0		687	9.7018	6.15683	7.88983	4.31749	10.7376	1.61144	8.51719	1.81156	8.95	178	22	0.0714286	0.415094	1	0	0	0	1	5000	1	2	118474
12/1/2017	43	308.32	13490	48063.7	106	4.06	4.69	9.02	2876	Guangdong_Shenzhen	Guangdong	State capital shares		5000	2016-01-01	2017	12	231	695	2016	1	23	3.13549	16347	0		687	9.5097	5.73114	7.96416	4.66344	10.7803	1.40118	8.51719	1.54543	9.26	206	31	0.0771536	0.413333	1	0	0	0	1	5000	1	2	118979
1/1/2018	43	-70	9499.96	43655.2	106	4.34		9.21		Guangdong_Shenzhen	Guangdong	State capital shares		5000	2016-01-01	2018	1	232	696	2016	1	24	3.17805	13490	0		687	9.15904			4.66344	10.6841	1.46788	8.51719		9.02		0		0	1	0	0	0	1	5000	1	2	122424
2/1/2018	43	49.98	9425	44516.2	91	3.81		8.98		Guangdong_Shenzhen	Guangdong	State capital shares		5000	2016-01-01	2018	2	232	697	2016	1	25	3.21888	9499.96	0		687	9.15112	3.91162		4.51086	10.7036	1.33763	8.51719		9.21		-15		-0.141509	1	0	0	0	1	5000	1	2	123283
3/1/2018	43	61.16	10870	45421	201	4.87		12.12		Guangdong_Shenzhen	Guangdong	State capital shares		5000	2016-01-01	2018	3	232	698	2016	1	26	3.2581	9425	0		687	9.29376	4.11349		5.3033	10.7237	1.58309	8.51719		8.98		110		1.20879	1	0	0	0	1	5000	1	2	124549
4/1/2018	43	-420	11260	37579.7	238	4.91		8.91		Guangdong_Shenzhen	Guangdong	State capital shares		5000	2016-01-01	2018	4	233	699	2016	1	27	3.29584	10870	0		687	9.32901			5.47227	10.5342	1.59127	8.51719		12.12		37		0.18408	1	0	0	0	1	5000	1	2	125473
5/1/2018	43	250	7235	37844.6	95	5.37		10.64		Guangdong_Shenzhen	Guangdong	State capital shares		5000	2016-01-01	2018	5	233	700	2016	1	28	3.33221	11260	0		687	8.88668	5.52146		4.55388	10.5412	1.68083	8.51719		8.91		-143		-0.60084	1	0	0	0	1	5000	1	2	126797
6/1/2018	43	70.01	8870	40074.8	165	4.6		11.4		Guangdong_Shenzhen	Guangdong	State capital shares		5000	2016-01-01	2018	6	233	701	2016	1	29	3.3673	7235	0		687	9.09043	4.24864		5.10595	10.5985	1.52606	8.51719		10.64		70		0.736842	1	0	0	0	1	5000	1	2	129547
7/1/2018	43	-40	4918	39662.9	71	4.24		10.8		Guangdong_Shenzhen	Guangdong	State capital shares		5000	2016-01-01	2018	7	234	702	2016	1	30	3.4012	8870	0		687	8.50066			4.26268	10.5882	1.44456	8.51719		11.4		-94		-0.569697	1	0	0	0	1	5000	1	2	131593
8/1/2018	43	180	3620	36728.9	61	4.6		10.77		Guangdong_Shenzhen	Guangdong	State capital shares		5000	2016-01-01	2018	8	234	703	2016	1	31	3.43399	4918	0		687	8.19423	5.19296		4.11087	10.5113	1.52606	8.51719		10.8		-10		-0.140845	1	0	0	0	1	5000	1	2	133663
9/1/2018	43	-80	5920	31945.9	114	5		11.39		Guangdong_Shenzhen	Guangdong	State capital shares		5000	2016-01-01	2018	9	234	704	2016	1	32	3.46574	3620	0		687	8.68609			4.7362	10.3718	1.60944	8.51719		10.77		53		0.868852	1	0	0	0	1	5000	1	2	135130
10/1/2018	43	80	4740	30940.9	98	5.44		11.62		Guangdong_Shenzhen	Guangdong	State capital shares		5000	2016-01-01	2018	10	235	705	2016	1	33	3.49651	5920	0		687	8.46379	4.38203		4.58497	10.3398	1.69378	8.51719		11.39		-16		-0.140351	1	0	0	0	1	5000	1	2	136311
11/1/2018	43	100	5600	30215.9	76	5.81		11.72		Guangdong_Shenzhen	Guangdong	State capital shares		5000	2016-01-01	2018	11	235	706	2016	1	34	3.52636	4740	0		687	8.63052	4.60517		4.33073	10.3161	1.75958	8.51719		11.62		-22		-0.22449	1	0	0	0	1	5000	1	2	138130
10/1/2017	44	116.83	5128.57	7147.72	110	3.46	2.74	12.05	1871	Guangdong_Shenzhen	Guangdong	State-owned holdings	Economic investigation intervention	8000	2017-07-01	2017	10	231	693	2017	7	3	1.09861	3463.93	0		692	8.54258	4.76072	7.53423	4.70048	8.87455	1.24127	8.9872	1.00796	10.93	1281	40	2.17119	0.571429	1	0	0	0	1	5000	1	4	117307
11/1/2017	44	237.18	7293.66	13210.5	51	3.71	2.83	12.22	2577	Guangdong_Shenzhen	Guangdong	State-owned holdings	Economic investigation intervention	8000	2017-07-01	2017	11	231	694	2017	7	4	1.38629	5128.57	0		692	8.89476	5.46882	7.85438	3.93183	9.48876	1.31103	8.9872	1.04028	12.05	706	-59	0.377338	-0.536364	1	0	0	0	1	5000	1	4	118474
12/1/2017	44	84.39	7902.47	18555.3	43	3.69	4.15	12.23	1904	Guangdong_Shenzhen	Guangdong	State-owned holdings	Economic investigation intervention	8000	2017-07-01	2017	12	231	695	2017	7	5	1.60944	7293.66	0		692	8.97493	4.43545	7.55171	3.7612	9.82851	1.30563	8.9872	1.42311	12.22	-673	-8	-0.261156	-0.156863	1	0	0	0	1	5000	1	4	118979
1/1/2018	44	141.66	9533.26	24608.3	43	3.65		12.17		Guangdong_Shenzhen	Guangdong	State-owned holdings	Economic investigation intervention	8000	2017-07-01	2018	1	232	696	2017	7	6	1.79176	7902.47	0		692	9.16254	4.95343		3.7612	10.1108	1.29473	8.9872		12.23		0		0	1	0	0	0	1	5000	1	4	122424
2/1/2018	44	281.09	6945.31	26035.9	54	3.8		12.33		Guangdong_Shenzhen	Guangdong	State-owned holdings	Economic investigation intervention	8000	2017-07-01	2018	2	232	697	2017	7	7	1.94591	9533.26	0		692	8.84582	5.63868		3.98898	10.1672	1.335	8.9872		12.17		11		0.255814	1	0	0	0	1	5000	1	4	123283
3/1/2018	44	185.34	11657.8	31991.1	73	3.73		12.3		Guangdong_Shenzhen	Guangdong	State-owned holdings	Economic investigation intervention	8000	2017-07-01	2018	3	232	698	2017	7	8	2.07944	6945.31	0		692	9.36373	5.22219		4.29046	10.3732	1.31641	8.9872		12.33		19		0.351852	1	0	0	0	1	5000	1	4	124549
7/1/2017	45	314.54	6230	33982	82	8.07	7.03	10.11	886	Jiangsu_Nanjing	Jiangsu	Private sector		4000	2014-11-18	2017	7	230	690	2014	11	32	3.46574	5204	0		671	8.73713	5.75111	6.78672	4.40672	10.4336	2.08815	8.29405	1.95019	10.34	108	10	0.138818	0.138889	0	1	0	0	2	5000	0	2	98872.4
8/1/2017	45	277.31	8122	38339.2	103	8.8	8.9	10.63	913	Jiangsu_Nanjing	Jiangsu	Private sector		4000	2014-11-18	2017	8	230	691	2014	11	33	3.49651	6230	0		671	9.00233	5.62514	6.81674	4.63473	10.5542	2.17475	8.29405	2.18605	10.11	27	21	0.030474	0.256098	0	1	0	0	2	5000	0	2	99777.6
9/1/2017	45	-60.5	3405	38703.4	49	7.16	6.65	10.04	512	Jiangsu_Nanjing	Jiangsu	Private sector		4000	2014-11-18	2017	9	230	692	2014	11	34	3.52636	8122	0		671	8.133		6.23832	3.89182	10.5637	1.96851	8.29405	1.89462	10.63	-401	-54	-0.439211	-0.524272	0	1	0	0	2	5000	0	2	100524
10/1/2017	45	-5.99	2465	37570.9	41	7.86	5.73	10.51	430	Jiangsu_Nanjing	Jiangsu	Private sector		4000	2014-11-18	2017	10	231	693	2014	11	35	3.55535	3405	0		671	7.80995		6.06379	3.71357	10.534	2.06179	8.29405	1.74572	10.04	-82	-8	-0.160156	-0.163265	0	1	0	0	2	5000	0	2	94763.8
11/1/2017	45	-224.6	3585	36467	46	8.61	5.54	10.74	647	Jiangsu_Nanjing	Jiangsu	Private sector		4000	2014-11-18	2017	11	231	694	2014	11	36	3.58352	2465	0		671	8.18451		6.47235	3.82864	10.5042	2.15293	8.29405	1.71199	10.51	217	5	0.504651	0.121951	0	1	0	0	2	5000	0	2	101650
12/1/2017	45	44.45	3085	36106.6	27	5.9	4.76	9.74	648	Jiangsu_Nanjing	Jiangsu	Private sector		4000	2014-11-18	2017	12	231	695	2014	11	37	3.61092	3585	0		671	8.03431	3.79436	6.47389	3.29584	10.4942	1.77495	8.29405	1.56025	10.74	1	-19	0.0015456	-0.413044	0	1	0	0	2	5000	0	2	102113
1/1/2018	45	107.61	2310	32162.4	27	9.58		11.15		Jiangsu_Nanjing	Jiangsu	Private sector		4000	2014-11-18	2018	1	232	696	2014	11	38	3.63759	3085	0		671	7.745	4.67851		3.29584	10.3786	2.25968	8.29405		9.74		0		0	0	1	0	0	2	5000	0	2	104439
2/1/2018	45	12.44	4910	32767.1	63	9.62		11.17		Jiangsu_Nanjing	Jiangsu	Private sector		4000	2014-11-18	2018	2	232	697	2014	11	39	3.66356	2310	0		671	8.49903	2.52092		4.14314	10.3972	2.26384	8.29405		11.15		36		1.33333	0	1	0	0	2	5000	0	2	105500
3/1/2018	45	187.37	10700	38092.6	117	9.62		11.12		Jiangsu_Nanjing	Jiangsu	Private sector		4000	2014-11-18	2018	3	232	698	2014	11	40	3.68888	4910	0		671	9.278	5.23308		4.76217	10.5478	2.26384	8.29405		11.17		54		0.857143	0	1	0	0	2	5000	0	2	106395
8/1/2018	45	92.55	1895	25188.7	30	7.48		10.12		Jiangsu_Nanjing	Jiangsu	Private sector		4000	2014-11-18	2018	8	234	703	2014	11	45	3.80666		0		671	7.54697	4.52775		3.4012	10.1341	2.01223	8.29405		10.24		13		0.764706	0	1	0	0	2	5000	0	2	111934
9/1/2018	45	-160.29	2080	24020.5	26	9.28		10.98		Jiangsu_Nanjing	Jiangsu	Private sector		4000	2014-11-18	2018	9	234	704	2014	11	46	3.82864	1895	0		671	7.64012			3.2581	10.0867	2.22786	8.29405		10.12		-4		-0.133333	0	1	0	0	2	5000	0	2	113226
7/1/2017	46	-36.45	4142.23	14179.8	46	3.64	6.13	10.21	676	Beijing_Xicheng	Beijing	Private sector		2000	2016-01-08	2017	7	230	690	2016	1	18	2.89037	4868.57	0		681	8.32899		6.51619	3.82864	9.55957	1.29198	7.6009	1.81319	10.8	93	-14	0.15952	-0.233333	0	1	0	0	2	5000	0	1	60950.2
8/1/2017	46	-23.93	3684.28	14417.7	45	3.56	6.57	10.82	561	Beijing_Xicheng	Beijing	Private sector		2000	2016-01-08	2017	8	230	691	2016	1	19	2.94444	4142.23	0		681	8.21183		6.32972	3.80666	9.57621	1.26976	7.6009	1.88251	10.21	-115	-1	-0.170118	-0.0217391	0	1	0	0	2	5000	0	1	61668.2
9/1/2017	46	-37.02	3520.65	14178.7	49	4.06	6.56	10.93	537	Beijing_Xicheng	Beijing	Private sector		2000	2016-01-08	2017	9	230	692	2016	1	20	2.99573	3684.28	0		681	8.1664		6.286	3.89182	9.5595	1.40118	7.6009	1.88099	10.82	-24	4	-0.0427807	0.0888889	0	1	0	0	2	5000	0	1	62363.4
10/1/2017	46	-94.85	2699.94	13709	44	4.33	6.32	10.71	427	Beijing_Xicheng	Beijing	Private sector		2000	2016-01-08	2017	10	231	693	2016	1	21	3.04452	3520.65	0		681	7.90099		6.05678	3.78419	9.52581	1.46557	7.6009	1.84372	10.93	-110	-5	-0.204842	-0.102041	0	1	0	0	2	5000	0	1	62402.1
11/1/2017	46	5.75	2864.58	13758.6	43	4.06	6.69	10.47	428	Beijing_Xicheng	Beijing	Private sector		2000	2016-01-08	2017	11	231	694	2016	1	22	3.09104	2699.94	0		681	7.96018	1.7492	6.05912	3.7612	9.52942	1.40118	7.6009	1.90061	10.71	1	-1	0.0023419	-0.0227273	0	1	0	0	2	5000	0	1	62719.7
12/1/2017	46	-34.55	2853.29	13181.5	43	4.29	6.34	10.29	450	Beijing_Xicheng	Beijing	Private sector		2000	2016-01-08	2017	12	231	695	2016	1	23	3.13549	2864.58	0		681	7.95623		6.10925	3.7612	9.48657	1.45629	7.6009	1.84688	10.47	22	0	0.0514019	0	0	1	0	0	2	5000	0	1	63382.6
1/1/2018	46	107.56	2882.1	11812.4	43	3.65		9.97		Beijing_Xicheng	Beijing	Private sector		2000	2016-01-08	2018	1	232	696	2016	1	24	3.17805	2853.29	0		681	7.96627	4.67805		3.7612	9.37691	1.29473	7.6009		10.29		0		0	0	1	0	0	2	5000	0	1	60970.9
2/1/2018	46	-119.44	2551.08	11655	47	4.01		10.35		Beijing_Xicheng	Beijing	Private sector		2000	2016-01-08	2018	2	232	697	2016	1	25	3.21888	2882.1	0		681	7.84427			3.85015	9.36349	1.38879	7.6009		9.97		4		0.0930233	0	1	0	0	2	5000	0	1	61554.8
3/1/2018	46	-61.5	2718.83	11665.6	43	4.33		10.23		Beijing_Xicheng	Beijing	Private sector		2000	2016-01-08	2018	3	232	698	2016	1	26	3.2581	2551.08	0		681	7.90796			3.7612	9.3644	1.46557	7.6009		10.35		-4		-0.0851064	0	1	0	0	2	5000	0	1	62052.3
4/1/2018	46	-44.17	2488	11805.3	34	4.73		10.52		Beijing_Xicheng	Beijing	Private sector		2000	2016-01-08	2018	4	233	699	2016	1	27	3.29584	2718.83	0		681	7.81923			3.52636	9.37631	1.55393	7.6009		10.23		-9		-0.209302	0	1	0	0	2	5000	0	1	63039.1
5/1/2018	46	81.39	2989.78	12076.3	44	4.74		10.39		Beijing_Xicheng	Beijing	Private sector		2000	2016-01-08	2018	5	233	700	2016	1	28	3.33221	2488	0		681	8.00296	4.39925		3.78419	9.399	1.55604	7.6009		10.52		10		0.294118	0	1	0	0	2	5000	0	1	63500
6/1/2018	46	10	3243.24	12615	51	4.3		10.14		Beijing_Xicheng	Beijing	Private sector		2000	2016-01-08	2018	6	233	701	2016	1	29	3.3673	2989.78	0		681	8.08433	2.30259		3.93183	9.44264	1.45861	7.6009		10.39		7		0.159091	0	1	0	0	2	5000	0	1	64100
7/1/2018	46	-151.67	2476.5	11725.6	43	3.91		10.07		Beijing_Xicheng	Beijing	Private sector		2000	2016-01-08	2018	7	234	702	2016	1	30	3.4012	3243.24	0		681	7.8146			3.7612	9.36953	1.36354	7.6009		10.14		-8		-0.156863	0	1	0	0	2	5000	0	1	64933.4
8/1/2018	46	-131.25	1492.22	10535.5	24	4.47		10.28		Beijing_Xicheng	Beijing	Private sector		2000	2016-01-08	2018	8	234	703	2016	1	31	3.43399	2476.5	0		681	7.30802			3.17805	9.26251	1.49739	7.6009		10.07		-19		-0.44186	0	1	0	0	2	5000	0	1	65243.1
9/1/2018	46	-40	206.11	8287.1	11	2.46		8.9		Beijing_Xicheng	Beijing	Private sector		2000	2016-01-08	2018	9	234	704	2016	1	32	3.46574	1492.22	0		681	5.32841			2.3979	9.02246	0.900162	7.6009		10.28		-13		-0.541667	0	1	0	0	2	5000	0	1	66311.6
10/1/2018	46	-4.44	165	6378.08	8	1.42		7.99		Beijing_Xicheng	Beijing	Private sector		2000	2016-01-08	2018	10	235	705	2016	1	33	3.49651	206.11	0		681	5.10595			2.07944	8.76062	0.350658	7.6009		8.9		-3		-0.272727	0	1	0	0	2	5000	0	1	66511.5
11/1/2018	46	-9.72	489.33	5308.82	14	2.27		8.66		Beijing_Xicheng	Beijing	Private sector		2000	2016-01-08	2018	11	235	706	2016	1	34	3.52636	165	0		681	6.19304			2.63906	8.57713	0.81978	7.6009		7.99		6		0.75	0	1	0	0	2	5000	0	1	66830.8
7/1/2017	47	478.46	41213.9	79581.4	79	6.8	4.04	9.19	10191	Guangdong_Shenzhen	Guangdong	Private sector	Suspension of tender	500	2015-01-15	2017	7	230	690	2015	1	30	3.4012	27568.8	0		677	10.6265	6.17057	9.22926	4.36945	11.2845	1.91692	6.21461	1.39624	9.32	1145	-34	0.126575	-0.300885	0	1	0	0	2	5000	0	1	113402
8/1/2017	47	1404.57	11490.9	65528.2	130	7.03	4.89	9.03	2351	Guangdong_Shenzhen	Guangdong	Private sector	Suspension of tender	500	2015-01-15	2017	8	230	691	2015	1	31	3.43399	41213.9	0		677	9.34931	7.24749	7.7626	4.86754	11.0902	1.95019	6.21461	1.58719	9.19	-7840	51	-0.769306	0.64557	0	1	0	0	2	5000	0	1	114872
9/1/2017	47	-203.05	13989.5	66695.2	135	7.95	3.79	9.39	3688	Guangdong_Shenzhen	Guangdong	Private sector	Suspension of tender	500	2015-01-15	2017	9	230	692	2015	1	32	3.46574	11490.9	0		677	9.54606		8.21284	4.90527	11.1079	2.07317	6.21461	1.33237	9.03	1337	5	0.568694	0.0384615	0	1	0	0	2	5000	0	1	116314
10/1/2017	47	165.77	5043.95	66166	1	10.54	2.07	9.48	2434	Guangdong_Shenzhen	Guangdong	Private sector	Suspension of tender	500	2015-01-15	2017	10	231	693	2015	1	33	3.49651	13989.5	0		677	8.52595	5.1106	7.79729	1e-06	11.0999	2.35518	6.21461	0.727549	9.39	-1254	-134	-0.340022	-0.992593	0	1	0	0	2	5000	0	1	117307
11/1/2017	47	-404.52	4735.46	52177.3	1	11.04	2.07	9.66	2287	Guangdong_Shenzhen	Guangdong	Private sector	Suspension of tender	500	2015-01-15	2017	11	231	694	2015	1	34	3.52636	5043.95	0		677	8.46283		7.735	1e-06	10.8624	2.40152	6.21461	0.727549	9.48	-147	0	-0.0603944	0	0	1	0	0	2	5000	0	1	118474
12/1/2017	47	-2093.8	7928.79	41493.5	1	11.65	3.19	10.26	2483	Guangdong_Shenzhen	Guangdong	Private sector	Suspension of tender	500	2015-01-15	2017	12	231	695	2015	1	35	3.55535	4735.46	0		677	8.97826		7.81722	1e-06	10.6333	2.45531	6.21461	1.16002	9.66	196	0	0.0857018	0	0	1	0	0	2	5000	0	1	118979
1/1/2018	47	409.49	7182.38	22011.1	1	10.73		9.64		Guangdong_Shenzhen	Guangdong	Private sector	Suspension of tender	500	2015-01-15	2018	1	232	696	2015	1	36	3.58352	7928.79	0		677	8.87939	6.01491		1e-06	9.9993	2.37304	6.21461		10.26		0		0	0	1	0	0	2	5000	0	1	122424
2/1/2018	47	246.8	3142.63	23189.7	1	7.96		8.73		Guangdong_Shenzhen	Guangdong	Private sector	Suspension of tender	500	2015-01-15	2018	2	232	697	2015	1	37	3.61092	7182.38	0		677	8.05282	5.50858		1e-06	10.0515	2.07443	6.21461		9.64		0		0	0	1	0	0	2	5000	0	1	123283
3/1/2018	47	-47.08	615.89	21156.6	1	8.8		9.1		Guangdong_Shenzhen	Guangdong	Private sector	Suspension of tender	500	2015-01-15	2018	3	232	698	2015	1	38	3.63759	3142.63	0		677	6.42307			1e-06	9.95971	2.17475	6.21461		8.73		0		0	0	1	0	0	2	5000	0	1	124549
4/1/2018	47	-164.52	332.55	19536.7	1	12		10		Guangdong_Shenzhen	Guangdong	Private sector	Suspension of tender	500	2015-01-15	2018	4	233	699	2015	1	39	3.66356	615.89	0		677	5.80679			1e-06	9.88005	2.48491	6.21461		9.1		0		0	0	1	0	0	2	5000	0	1	125473
7/1/2017	48	323.78	12146	68569.7	96	4.68	10.48	12.25	1159	Zhejiang_Hangzhou	Zhejiang	Private sector		5000	2015-04-15	2017	7	230	690	2015	4	27	3.29584	11779.1	0		678	9.40476	5.78006	7.05531	4.56435	11.1356	1.5433	8.51719	2.34947	12.24	-44	-2	-0.0365752	-0.0204082	0	1	0	0	2	5000	1	2	85312.4
8/1/2017	48	361.11	12775.8	73015.5	100	4.43	9.97	12.1	1282	Zhejiang_Hangzhou	Zhejiang	Private sector		5000	2015-04-15	2017	8	230	691	2015	4	28	3.33221	12146	0		678	9.45531	5.88918	7.15618	4.60517	11.1984	1.4884	8.51719	2.29958	12.25	123	4	0.106126	0.0416667	0	1	0	0	2	5000	1	2	86035.9
9/1/2017	48		19692.5		280	3.68	12.84	11.84	1534	Zhejiang_Hangzhou	Zhejiang	Private sector		5000	2015-04-15	2017	9	230	692	2015	4	29	3.3673	12775.8	0		678	9.88799		7.33563	5.63479		1.30291	8.51719	2.55256	12.1	252	180	0.196568	1.8	0	1	0	0	2	5000	1	2	86792.2
7/1/2017	49	130.91	2174.4	7178.19	25	4.58	10.61	11.07	205	Beijing_The rising sun	Beijing	Private sector		1000	2015-02-06	2017	7	230	690	2015	2	29	3.3673	1219.6	0		686	7.68451	4.87451	5.32301	3.21888	8.8788	1.5217	6.90775	2.3618	11.28	26	6	0.145251	0.31579	0	1	0	0	2	5000	0	1	60950.2
8/1/2017	49	80.91	1614.4	7464.63	23	4.48	8.92	9.4	181	Beijing_The rising sun	Beijing	Private sector		1000	2015-02-06	2017	8	230	691	2015	2	30	3.4012	2174.4	0		686	7.38672	4.39334	5.1985	3.13549	8.91793	1.49962	6.90775	2.1883	11.07	-24	-2	-0.117073	-0.08	0	1	0	0	2	5000	0	1	61668.2
9/1/2017	49	81.47	1409.6	7675.71	17	5.17	7.54	9.53	187	Beijing_The rising sun	Beijing	Private sector		1000	2015-02-06	2017	9	230	692	2015	2	31	3.43399	1614.4	0		686	7.25106	4.40024	5.23111	2.83321	8.94582	1.64287	6.90775	2.02022	9.4	6	-6	0.0331492	-0.26087	0	1	0	0	2	5000	0	1	62363.4
10/1/2017	49	99.74	1716	7735.56	24	4.58	9.38	9.39	183	Beijing_The rising sun	Beijing	Private sector		1000	2015-02-06	2017	10	231	693	2015	2	32	3.46574	1409.6	0		686	7.44775	4.60257	5.20949	3.17805	8.95358	1.5217	6.90775	2.23858	9.53	-4	7	-0.0213904	0.411765	0	1	0	0	2	5000	0	1	62402.1
11/1/2017	49	-42.11	1906	7787.88	22	4.58	10.03	9.36	190	Beijing_The rising sun	Beijing	Private sector		1000	2015-02-06	2017	11	231	694	2015	2	33	3.49651	1716	0		686	7.55276		5.24702	3.09104	8.96032	1.5217	6.90775	2.30558	9.39	7	-2	0.0382514	-0.0833333	0	1	0	0	2	5000	0	1	62719.7
12/1/2017	49	-2.42	1899.6	8160.59	23	4.43	10.27	9.31	185	Beijing_The rising sun	Beijing	Private sector		1000	2015-02-06	2017	12	231	695	2015	2	34	3.52636	1906	0		686	7.5494		5.22036	3.13549	9.00707	1.4884	6.90775	2.32923	9.36	-5	1	-0.0263158	0.0454545	0	1	0	0	2	5000	0	1	63382.6
1/1/2018	49	-50	1517.2	7710.11	23	5.93		9.68		Beijing_The rising sun	Beijing	Private sector		1000	2015-02-06	2018	1	232	696	2015	2	35	3.55535	1899.6	0		686	7.32462			3.13549	8.95029	1.78002	6.90775		9.31		0		0	0	1	0	0	2	5000	0	1	60970.9
2/1/2018	49	-30	1120.4	7360.1	13	4.6		9.29		Beijing_The rising sun	Beijing	Private sector		1000	2015-02-06	2018	2	232	697	2015	2	36	3.58352	1517.2	0		686	7.02144			2.56495	8.90383	1.52606	6.90775		9.68		-10		-0.434783	0	1	0	0	2	5000	0	1	61554.8
3/1/2018	49	-20	1921.4	7490.08	23	4.56		9.3		Beijing_The rising sun	Beijing	Private sector		1000	2015-02-06	2018	3	232	698	2015	2	37	3.61092	1120.4	0		686	7.56081			3.13549	8.92133	1.51732	6.90775		9.29		10		0.769231	0	1	0	0	2	5000	0	1	62052.3
4/1/2018	49	-20	1253.6	7020.08	16	4.64		9.42		Beijing_The rising sun	Beijing	Private sector		1000	2015-02-06	2018	4	233	699	2015	2	38	3.63759	1921.4	0		686	7.13377			2.77259	8.85653	1.53472	6.90775		9.3		-7		-0.304348	0	1	0	0	2	5000	0	1	63039.1
5/1/2018	49	120	1224.8	6810.06	16	5.79		9.69		Beijing_The rising sun	Beijing	Private sector		1000	2015-02-06	2018	5	233	700	2015	2	39	3.66356	1253.6	0		686	7.11053	4.78749		2.77259	8.82616	1.75613	6.90775		9.42		0		0	0	1	0	0	2	5000	0	1	63500
6/1/2018	49	-160.01	1101.24	6050.04	18	5.62		9.63		Beijing_The rising sun	Beijing	Private sector		1000	2015-02-06	2018	6	233	701	2015	2	40	3.68888	1224.8	0		686	7.00419			2.89037	8.70782	1.72633	6.90775		9.69		2		0.125	0	1	0	0	2	5000	0	1	64100
7/1/2018	49	-30	1641.2	6030.05	19	4.68		9.44		Beijing_The rising sun	Beijing	Private sector		1000	2015-02-06	2018	7	234	702	2015	2	41	3.71357	1101.24	0		686	7.40318			2.94444	8.70451	1.5433	6.90775		9.63		1		0.0555556	0	1	0	0	2	5000	0	1	64933.4
8/1/2018	49	50	630	6080.06	8	3.75		8.99		Beijing_The rising sun	Beijing	Private sector		1000	2015-02-06	2018	8	234	703	2015	2	42	3.73767	1641.2	0		686	6.44572	3.91202		2.07944	8.71277	1.32176	6.90775		9.44		-11		-0.578947	0	1	0	0	2	5000	0	1	65243.1
9/1/2018	49	20	860	5810.07	10	4.51		9.33		Beijing_The rising sun	Beijing	Private sector		1000	2015-02-06	2018	9	234	704	2015	2	43	3.7612	630	0		686	6.75693	2.99573		2.30259	8.66735	1.5063	6.90775		8.99		2		0.25	0	1	0	0	2	5000	0	1	66311.6
10/1/2018	49		1028	5498.06	14	4.57		9.36		Beijing_The rising sun	Beijing	Private sector		1000	2015-02-06	2018	10	235	705	2015	2	44	3.78419	860	0		686	6.93537			2.63906	8.61215	1.51951	6.90775		9.33		4		0.4	0	1	0	0	2	5000	0	1	66511.5
11/1/2018	49	10	1040	5568.06	17	4.57		9.33		Beijing_The rising sun	Beijing	Private sector		1000	2015-02-06	2018	11	235	706	2015	2	45	3.80666	1028	0		686	6.94698	2.30259		2.83321	8.6248	1.51951	6.90775		9.36		3		0.214286	0	1	0	0	2	5000	0	1	66830.8
7/1/2017	50	1550.2	29505	113895	40	5.43	7.9	14.12	3735	Sichuan_Chengdu	Sichuan	State capital shares	Economic investigation intervention	5500	2011-01-01	2017	7	230	690	2011	1	78	4.35671	24380	0		659	10.2923	7.34614	8.2255	3.68888	11.643	1.69194	8.6125	2.06686	14.04	469	13	0.143601	0.481482	1	0	0	0	1	5000	1	3	46443.3
8/1/2017	50	1067.8	18685	116437	39	5.47	6.33	14.13	2954	Sichuan_Chengdu	Sichuan	State capital shares	Economic investigation intervention	5500	2011-01-01	2017	8	230	691	2011	1	79	4.36945	29505	0		659	9.83548	6.97336	7.99092	3.66356	11.6651	1.69928	8.6125	1.8453	14.12	-781	-1	-0.209103	-0.025	1	0	0	0	1	5000	1	3	46795.7
9/1/2017	50	95.52	18190	116911	24	5.32	6.58	14.07	2765	Sichuan_Chengdu	Sichuan	State capital shares	Economic investigation intervention	5500	2011-01-01	2017	9	230	692	2011	1	80	4.38203	18685	0		659	9.80863	4.55934	7.9248	3.17805	11.6692	1.67147	8.6125	1.88403	14.13	-189	-15	-0.063981	-0.384615	1	0	0	0	1	5000	1	3	47316.6
10/1/2017	50	1337.21	16335	115706	30	5.2	6.02	14.03	2715	Sichuan_Chengdu	Sichuan	State capital shares	Economic investigation intervention	5500	2011-01-01	2017	10	231	693	2011	1	81	4.39445	18190	0		659	9.70106	7.19834	7.90655	3.4012	11.6588	1.64866	8.6125	1.79509	14.07	-50	6	-0.0180832	0.25	1	0	0	0	1	5000	1	3	47561.6
11/1/2017	50	752.42	17950	115764	35	5.39	6.96	14.12	2580	Sichuan_Chengdu	Sichuan	State capital shares	Economic investigation intervention	5500	2011-01-01	2017	11	231	694	2011	1	82	4.40672	16335	0		659	9.79534	6.62329	7.85555	3.55535	11.6593	1.68455	8.6125	1.94018	14.03	-135	5	-0.0497238	0.166667	1	0	0	0	1	5000	1	3	47886.5
12/1/2017	50	210.5	21630	114698	45	5.46	7.75	14.17	2792	Sichuan_Chengdu	Sichuan	State capital shares	Economic investigation intervention	5500	2011-01-01	2017	12	231	695	2011	1	83	4.41884	17950	0		659	9.98184	5.34949	7.93451	3.80666	11.6501	1.69745	8.6125	2.04769	14.12	212	10	0.0821705	0.285714	1	0	0	0	1	5000	1	3	48124.4
1/1/2018	50	-420	25990	109240	45	5.49		14.17		Sichuan_Chengdu	Sichuan	State capital shares	Economic investigation intervention	5500	2011-01-01	2018	1	232	696	2011	1	84	4.43082	21630	0		659	10.1655			3.80666	11.6013	1.70293	8.6125		14.17		0		0	1	0	0	0	1	5000	1	3	49011.2
2/1/2018	50	400	29895	119790	56	5.29		14.09		Sichuan_Chengdu	Sichuan	State capital shares	Economic investigation intervention	5500	2011-01-01	2018	2	232	697	2011	1	85	4.44265	25990	0		659	10.3055	5.99146		4.02535	11.6935	1.66582	8.6125		14.17		11		0.244444	1	0	0	0	1	5000	1	3	49393.3
3/1/2018	50	300	21470	120690	34	5.33		14.04		Sichuan_Chengdu	Sichuan	State capital shares	Economic investigation intervention	5500	2011-01-01	2018	3	232	698	2011	1	86	4.45435	29895	0		659	9.97441	5.70378		3.52636	11.701	1.67335	8.6125		14.09		-22		-0.392857	1	0	0	0	1	5000	1	3	49943.6
10/1/2017	51	67.16	2008.41	5033.1	574	4.96	0.74	10.83	2729	Sichuan_Mianyang	Sichuan	Private sector	Withdrawal difficulty	5000	2012-10-01	2017	10	231	693	2012	10	60	4.09434	1525.37	0		665	7.6051	4.20708	7.91169	6.35263	8.52379	1.60141	8.51719	-0.301104	11.24	-636	168	-0.189004	0.413793	0	1	0	0	2	5000	1	2	47561.6
11/1/2017	51	18.55	1750.69	5136.98	415	3.59	1.82	10.44	961	Sichuan_Mianyang	Sichuan	Private sector	Withdrawal difficulty	5000	2012-10-01	2017	11	231	694	2012	10	61	4.11087	2008.41	0		665	7.46776	2.92047	6.86797	6.02828	8.54422	1.27815	8.51719	0.598837	10.83	-1768	-159	-0.647856	-0.277004	0	1	0	0	2	5000	1	2	47886.5
12/1/2017	51	-4.59	1676.16	5067.9	370	3.82	3.37	10.5	498	Sichuan_Mianyang	Sichuan	Private sector	Withdrawal difficulty	5000	2012-10-01	2017	12	231	695	2012	10	62	4.12713	1750.69	0		665	7.42426		6.2106	5.9135	8.53068	1.34025	8.51719	1.21491	10.44	-463	-45	-0.48179	-0.108434	0	1	0	0	2	5000	1	2	48124.4
1/1/2018	51	11.05	1459.2	4707.78	370	3.22		10.07		Sichuan_Mianyang	Sichuan	Private sector	Withdrawal difficulty	5000	2012-10-01	2018	1	232	696	2012	10	63	4.14314	1676.16	0		665	7.28564	2.40243		5.9135	8.45697	1.16938	8.51719		10.5		0		0	0	1	0	0	2	5000	1	2	49011.2
2/1/2018	51	81.67	1738.91	4900.47	385	2.86		9.95		Sichuan_Mianyang	Sichuan	Private sector	Withdrawal difficulty	5000	2012-10-01	2018	2	232	697	2012	10	64	4.15888	1459.2	0		665	7.46101	4.40269		5.95324	8.49709	1.05082	8.51719		10.07		15		0.0405405	0	1	0	0	2	5000	1	2	49393.3
3/1/2018	51	12.3	1752.22	4872.86	276	2.21		9.63		Sichuan_Mianyang	Sichuan	Private sector	Withdrawal difficulty	5000	2012-10-01	2018	3	232	698	2012	10	65	4.17439	1738.91	0		665	7.46864	2.5096		5.6204	8.49144	0.792993	8.51719		9.95		-109		-0.283117	0	1	0	0	2	5000	1	2	49943.6
4/1/2018	51	-49.61	472.74	3392.89	81	2.49		9.97		Sichuan_Mianyang	Sichuan	Private sector	Withdrawal difficulty	5000	2012-10-01	2018	4	233	699	2012	10	66	4.18966	1752.22	0		665	6.15855			4.39445	8.12944	0.912283	8.51719		9.63		-195		-0.706522	0	1	0	0	2	5000	1	2	50403.1
7/1/2017	52	-72.9	25851.6	63972.7	2236	3.13	2.15	11.05	12031	Zhejiang_Hangzhou	Zhejiang	State capital shares	Deferred payment	5000	2014-09-01	2017	7	230	690	2014	9	34	3.52636	22215.6	0		679	10.1601		9.39524	7.71244	11.0662	1.14103	8.51719	0.765468	10.88	162	677	0.013649	0.434253	1	0	0	0	1	5000	1	2	85312.4
8/1/2017	52	-210.73	23569.6	66935.4	2098	2.94	2.37	10.88	9935	Zhejiang_Hangzhou	Zhejiang	State capital shares	Deferred payment	5000	2014-09-01	2017	8	230	691	2014	9	35	3.55535	25851.6	0		679	10.0677		9.20382	7.64874	11.1115	1.07841	8.51719	0.86289	11.05	-2096	-138	-0.174217	-0.0617174	1	0	0	0	1	5000	1	2	86035.9
9/1/2017	52	234.49	30111.4	74260.4	2551	3	2.71	10.94	11178	Zhejiang_Hangzhou	Zhejiang	State capital shares	Deferred payment	5000	2014-09-01	2017	9	230	692	2014	9	36	3.58352	23569.6	0		679	10.3127	5.45741	9.3217	7.84424	11.2153	1.09861	8.51719	0.996949	10.88	1243	453	0.125113	0.21592	1	0	0	0	1	5000	1	2	86792.2
10/1/2017	52	229.52	35365	76708.9	2807	2.77	2.72	8.96	13004	Zhejiang_Hangzhou	Zhejiang	State capital shares	Deferred payment	5000	2014-09-01	2017	10	231	693	2014	9	37	3.61092	30111.4	0		679	10.4735	5.43599	9.47301	7.93987	11.2478	1.01885	8.51719	1.00063	10.94	1826	256	0.163357	0.100353	1	0	0	0	1	5000	1	2	87348.3
11/1/2017	52	398.01	42014.8	90359.9	3299	2.54	2.86	9.24	14696	Zhejiang_Hangzhou	Zhejiang	State capital shares	Deferred payment	5000	2014-09-01	2017	11	231	694	2014	9	38	3.63759	35365	0		679	10.6458	5.98648	9.59533	8.10138	11.4116	0.932164	8.51719	1.05082	8.96	1692	492	0.130114	0.175276	1	0	0	0	1	5000	1	2	88022.7
12/1/2017	52	-910.73	45191.2	96568.8	4130	2.51	3.94	9.5	11466	Zhejiang_Hangzhou	Zhejiang	State capital shares	Deferred payment	5000	2014-09-01	2017	12	231	695	2014	9	39	3.66356	42014.8	0		679	10.7187		9.34714	8.32603	11.478	0.920283	8.51719	1.37118	9.24	-3230	831	-0.219788	0.251895	1	0	0	0	1	5000	1	2	88606.5
1/1/2018	52	558.6	62487.6	110153	4130	2		9.46		Zhejiang_Hangzhou	Zhejiang	State capital shares	Deferred payment	5000	2014-09-01	2018	1	232	696	2014	9	40	3.68888	45191.2	0		679	11.0427	6.32543		8.32603	11.6096	0.693148	8.51719		9.5		0		0	1	0	0	0	1	5000	1	2	90519
2/1/2018	52	-558.19	78334.7	125652	4775	2.09		9.36		Zhejiang_Hangzhou	Zhejiang	State capital shares	Deferred payment	5000	2014-09-01	2018	2	232	697	2014	9	41	3.71357	62487.6	0		679	11.2688			8.47115	11.7413	0.737165	8.51719		9.46		645		0.156174	1	0	0	0	1	5000	1	2	91445
3/1/2018	52	-1185.17	80116	132248	5072	2.44		9.3		Zhejiang_Hangzhou	Zhejiang	State capital shares	Deferred payment	5000	2014-09-01	2018	3	232	698	2014	9	42	3.73767	78334.7	0		679	11.2912			8.53149	11.7924	0.891999	8.51719		9.36		297		0.062199	1	0	0	0	1	5000	1	2	92314.8
4/1/2018	52	-1007.35	55663.1	128401	4173	2.47		9.43		Zhejiang_Hangzhou	Zhejiang	State capital shares	Deferred payment	5000	2014-09-01	2018	4	233	699	2014	9	43	3.7612	80116	0		679	10.9271			8.33639	11.7629	0.904219	8.51719		9.3		-899		-0.177248	1	0	0	0	1	5000	1	2	93353.4
5/1/2018	52	-657.43	55942.7	134002	3721	2.34		9.19		Zhejiang_Hangzhou	Zhejiang	State capital shares	Deferred payment	5000	2014-09-01	2018	5	233	700	2014	9	44	3.78419	55663.1	0		679	10.9321			8.22175	11.8056	0.850151	8.51719		9.43		-452		-0.108315	1	0	0	0	1	5000	1	2	94334.2
6/1/2018	52	-916.67	57331.2	131608	3897	2.28		9.01		Zhejiang_Hangzhou	Zhejiang	State capital shares	Deferred payment	5000	2014-09-01	2018	6	233	701	2014	9	45	3.80666	55942.7	0		679	10.9566			8.26796	11.7876	0.824176	8.51719		9.19		176		0.0472991	1	0	0	0	1	5000	1	2	96021.6
7/1/2017	53	586.45	5606	7862.74	11	2.13	15.28	10.58	367	Guangdong_Shenzhen	Guangdong	Private sector		5000	2015-04-15	2017	7	230	690	2015	4	27	3.29584	4094	0		682	8.63159	6.37409	5.90536	2.3979	8.96989	0.756123	8.51719	2.72655	10.44	45	1	0.139752	0.1	0	1	0	0	2	5000	1	2	113402
8/1/2017	53	-42.23	5268	8519.2	12	2.24	14.35	10.57	367	Guangdong_Shenzhen	Guangdong	Private sector		5000	2015-04-15	2017	8	230	691	2015	4	28	3.33221	5606	0		682	8.56941		5.90536	2.48491	9.05008	0.806476	8.51719	2.66375	10.58	0	1	0	0.0909091	0	1	0	0	2	5000	1	2	114872
9/1/2017	53	284.92	4350	9534.2	11	1.61	12.25	10.3	355	Guangdong_Shenzhen	Guangdong	Private sector		5000	2015-04-15	2017	9	230	692	2015	4	29	3.3673	5268	0		682	8.37793	5.65221	5.87212	2.3979	9.16264	0.476235	8.51719	2.50553	10.57	-12	-1	-0.0326975	-0.0833333	0	1	0	0	2	5000	1	2	116314
10/1/2017	53	181.13	6106	10099	16	1.91	14.86	10.49	411	Guangdong_Shenzhen	Guangdong	Private sector		5000	2015-04-15	2017	10	231	693	2015	4	30	3.4012	4350	0		682	8.71703	5.19921	6.01859	2.77259	9.22019	0.647104	8.51719	2.69867	10.3	56	5	0.157747	0.454545	0	1	0	0	2	5000	1	2	117307
11/1/2017	53	112.87	5583	10676.1	6	1.68	12.69	10.35	440	Guangdong_Shenzhen	Guangdong	Private sector		5000	2015-04-15	2017	11	231	694	2015	4	31	3.43399	6106	0		682	8.62748	4.72624	6.08678	1.79176	9.27576	0.518794	8.51719	2.54081	10.49	29	-10	0.0705596	-0.625	0	1	0	0	2	5000	1	2	118474
12/1/2017	53	37.74	4345	10319.7	9	2.01	9.74	10.53	446	Guangdong_Shenzhen	Guangdong	Private sector		5000	2015-04-15	2017	12	231	695	2015	4	32	3.46574	5583	0		682	8.37678	3.63072	6.10032	2.19722	9.24181	0.698135	8.51719	2.27624	10.35	6	3	0.0136364	0.5	0	1	0	0	2	5000	1	2	118979
1/1/2018	53	-346	2732	8112.78	9	2.8		10.97		Guangdong_Shenzhen	Guangdong	Private sector		5000	2015-04-15	2018	1	232	696	2015	4	33	3.49651	4345	0		682	7.91279			2.19722	9.0012	1.02962	8.51719		10.53		0		0	0	1	0	0	2	5000	1	2	122424
2/1/2018	53		603	6047.83	11	2.24		10.8		Guangdong_Shenzhen	Guangdong	Private sector		5000	2015-04-15	2018	2	232	697	2015	4	34	3.52636	2732	0		682	6.40192			2.3979	8.70745	0.806476	8.51719		10.97		2		0.222222	0	1	0	0	2	5000	1	2	123283
3/1/2018	53	-141	1329	4072.88	17	2.98		11.01		Guangdong_Shenzhen	Guangdong	Private sector		5000	2015-04-15	2018	3	232	698	2015	4	35	3.55535	603	0		682	7.19218			2.83321	8.31211	1.09192	8.51719		10.8		6		0.545455	0	1	0	0	2	5000	1	2	124549
4/1/2018	53		1252	2655.93	24	2.17		10.91		Guangdong_Shenzhen	Guangdong	Private sector		5000	2015-04-15	2018	4	233	699	2015	4	36	3.58352	1329	0		682	7.1325			3.17805	7.88455	0.774728	8.51719		11.01		7		0.411765	0	1	0	0	2	5000	1	2	125473
5/1/2018	53	299.99	519	2548.93	8	4.27		11.42		Guangdong_Shenzhen	Guangdong	Private sector		5000	2015-04-15	2018	5	233	700	2015	4	37	3.61092	1252	0		682	6.2519	5.70375		2.07944	7.84343	1.45161	8.51719		10.91		-16		-0.666667	0	1	0	0	2	5000	1	2	126797
6/1/2018	53	100	1304	2327.7	20	3.13		11.16		Guangdong_Shenzhen	Guangdong	Private sector		5000	2015-04-15	2018	6	233	701	2015	4	38	3.63759	519	0		682	7.17319	4.60517		2.99573	7.75264	1.14103	8.51719		11.42		12		1.5	0	1	0	0	2	5000	1	2	129547
7/1/2018	53	0	481	2505.97	14	3.93		11.45		Guangdong_Shenzhen	Guangdong	Private sector		5000	2015-04-15	2018	7	234	702	2015	4	39	3.66356	1304	0		682	6.17587	-13.8155		2.63906	7.82643	1.36864	8.51719		11.16		-6		-0.3	0	1	0	0	2	5000	1	2	131593
8/1/2018	53	-299.99	173	2131.98	2	4.73		11.58		Guangdong_Shenzhen	Guangdong	Private sector		5000	2015-04-15	2018	8	234	703	2015	4	40	3.68888	481	0		682	5.15329			0.693148	7.66481	1.55393	8.51719		11.45		-12		-0.857143	0	1	0	0	2	5000	1	2	133663
9/1/2018	53		540	1526.93	6	2.67		10.83		Guangdong_Shenzhen	Guangdong	Private sector		5000	2015-04-15	2018	9	234	704	2015	4	41	3.71357	173	0		682	6.29157			1.79176	7.33101	0.982079	8.51719		11.58		4		2	0	1	0	0	2	5000	1	2	135130
10/1/2018	53		200	1419.79	2	3				Guangdong_Shenzhen	Guangdong	Private sector		5000	2015-04-15	2018	10	235	705	2015	4	42	3.73767	540	0		682	5.29832			0.693148	7.25826	1.09861	8.51719		10.83		-4		-0.666667	0	1	0	0	2	5000	1	2	136311
7/1/2017	54		6504	22673.3	75	8.24	5.8	11.11	1121	Beijing_The rising sun	Beijing	Venture capital system	Economic investigation intervention	5000	2012-09-01	2017	7	230	690	2012	9	58	4.06044	4283.5	0		666	8.78017		7.02198	4.31749	10.0289	2.109	8.51719	1.75786	10.72	96	37	0.0936585	0.973684	0	0	1	0	3	5000	1	2	60950.2
8/1/2017	54		3825	23379.8	45	6.55	3.15	10.75	1214	Beijing_The rising sun	Beijing	Venture capital system	Economic investigation intervention	5000	2012-09-01	2017	8	230	691	2012	9	59	4.07754	6504	0		666	8.24931		7.10168	3.80666	10.0596	1.87946	8.51719	1.1474	11.11	93	-30	0.0829616	-0.4	0	0	1	0	3	5000	1	2	61668.2
9/1/2017	54		4094	24226.8	46	6.49	2.47	10.78	1660	Beijing_The rising sun	Beijing	Venture capital system	Economic investigation intervention	5000	2012-09-01	2017	9	230	692	2012	9	60	4.09434	3825	0		666	8.31728		7.41457	3.82864	10.0952	1.87026	8.51719	0.904219	10.75	446	1	0.367381	0.0222222	0	0	1	0	3	5000	1	2	62363.4
10/1/2017	54		3160	24285.4	36	8.37	3.44	11.26	919	Beijing_The rising sun	Beijing	Venture capital system	Economic investigation intervention	5000	2012-09-01	2017	10	231	693	2012	9	61	4.11087	4094	0		666	8.05833		6.82329	3.58352	10.0976	2.12465	8.51719	1.23547	10.78	-741	-10	-0.446385	-0.217391	0	0	1	0	3	5000	1	2	62402.1
11/1/2017	54		2820	24379.3	31	8.33	2.65	11.44	1064	Beijing_The rising sun	Beijing	Venture capital system	Economic investigation intervention	5000	2012-09-01	2017	11	231	694	2012	9	62	4.12713	3160	0		666	7.94449		6.96979	3.43399	10.1015	2.11986	8.51719	0.97456	11.26	145	-5	0.15778	-0.138889	0	0	1	0	3	5000	1	2	62719.7
12/1/2017	54		3200	24206.7	36	9	3.42	12.37	937	Beijing_The rising sun	Beijing	Venture capital system	Economic investigation intervention	5000	2012-09-01	2017	12	231	695	2012	9	63	4.14314	2820	0		666	8.07091		6.84268	3.58352	10.0944	2.19722	8.51719	1.22964	11.44	-127	5	-0.119361	0.16129	0	0	1	0	3	5000	1	2	63382.6
1/1/2018	54		3100	22920.8	36	9.75		13.21		Beijing_The rising sun	Beijing	Venture capital system	Economic investigation intervention	5000	2012-09-01	2018	1	232	696	2012	9	64	4.15888	3200	0		666	8.03916			3.58352	10.0398	2.27727	8.51719		12.37		0		0	0	0	1	0	3	5000	1	2	60970.9
2/1/2018	54		2746	24290.5	36	8.75		12.86		Beijing_The rising sun	Beijing	Venture capital system	Economic investigation intervention	5000	2012-09-01	2018	2	232	697	2012	9	65	4.17439	3100	0		666	7.9179			3.58352	10.0978	2.16905	8.51719		13.21		0		0	0	0	1	0	3	5000	1	2	61554.8
3/1/2018	54		2830	25338.2	31	7.74		12.08		Beijing_The rising sun	Beijing	Venture capital system	Economic investigation intervention	5000	2012-09-01	2018	3	232	698	2012	9	66	4.18966	2746	0		666	7.94803			3.43399	10.1401	2.0464	8.51719		12.86		-5		-0.138889	0	0	1	0	3	5000	1	2	62052.3
4/1/2018	54		4420	27101.8	47	6.21		11.08		Beijing_The rising sun	Beijing	Venture capital system	Economic investigation intervention	5000	2012-09-01	2018	4	233	699	2012	9	67	4.20469	2830	0		666	8.3939			3.85015	10.2073	1.82616	8.51719		12.08		16		0.516129	0	0	1	0	3	5000	1	2	63039.1
5/1/2018	54		4410	29160.9	48	5.85		10.85		Beijing_The rising sun	Beijing	Venture capital system	Economic investigation intervention	5000	2012-09-01	2018	5	233	700	2012	9	68	4.21951	4420	0		666	8.39163			3.8712	10.2806	1.76644	8.51719		11.08		1		0.0212766	0	0	1	0	3	5000	1	2	63500
6/1/2018	54		3020	29440.3	32	6.46		11.01		Beijing_The rising sun	Beijing	Venture capital system	Economic investigation intervention	5000	2012-09-01	2018	6	233	701	2012	9	69	4.23411	4410	0		666	8.01301			3.46574	10.2901	1.86563	8.51719		10.85		-16		-0.333333	0	0	1	0	3	5000	1	2	64100
7/1/2017	55	1463.42	55282.6	233509	466	6.41	4.71	11.7	11737	Guangdong_Shenzhen	Guangdong	Private sector	Economic investigation intervention	20000	2013-10-01	2017	7	230	690	2013	10	45	3.80666	54926.8	0		654	10.9202	7.28853	9.3705	6.14419	12.361	1.85786	9.90349	1.54969	11.98	-70	5	-0.0059287	0.010846	0	1	0	0	2	5000	1	4	113402
8/1/2017	55	1722.35	55246.6	240183	493	7	4.86	11.96	11356	Guangdong_Shenzhen	Guangdong	Private sector	Economic investigation intervention	20000	2013-10-01	2017	8	230	691	2013	10	46	3.82864	55282.6	0		654	10.9196	7.45144	9.3375	6.20051	12.3892	1.94591	9.90349	1.58104	11.7	-381	27	-0.0324614	0.0579399	0	1	0	0	2	5000	1	4	114872
9/1/2017	55	1461.82	49612	249068	537	7.24	4.7	11.11	10557	Guangdong_Shenzhen	Guangdong	Private sector	Economic investigation intervention	20000	2013-10-01	2017	9	230	692	2013	10	47	3.85015	55246.6	0		654	10.812	7.28744	9.26454	6.286	12.4255	1.97962	9.90349	1.54756	11.96	-799	44	-0.0703593	0.0892495	0	1	0	0	2	5000	1	4	116314
10/1/2017	55	882.51	43649.8	253474	645	7.69	4.31	10.53	10136	Guangdong_Shenzhen	Guangdong	Private sector	Economic investigation intervention	20000	2013-10-01	2017	10	231	693	2013	10	48	3.8712	49612	0		654	10.6839	6.78277	9.22385	6.46925	12.443	2.03992	9.90349	1.46094	11.11	-421	108	-0.0398788	0.201117	0	1	0	0	2	5000	1	4	117307
11/1/2017	55	2806.13	25537.4	250124	510	7.22	3.91	10.39	6530	Guangdong_Shenzhen	Guangdong	Private sector	Economic investigation intervention	20000	2013-10-01	2017	11	231	694	2013	10	49	3.89182	43649.8	0		654	10.1479	7.93956	8.78416	6.23441	12.4297	1.97686	9.90349	1.36354	10.53	-3606	-135	-0.355762	-0.209302	0	1	0	0	2	5000	1	4	118474
12/1/2017	55	690.77	24068.1	250071	350	8.09	3.49	10.8	6894	Guangdong_Shenzhen	Guangdong	Private sector	Economic investigation intervention	20000	2013-10-01	2017	12	231	695	2013	10	50	3.91202	25537.4	0		654	10.0886	6.53781	8.83841	5.85793	12.4295	2.09063	9.90349	1.2499	10.39	364	-160	0.0557427	-0.313725	0	1	0	0	2	5000	1	4	118979
1/1/2018	55	464	33239	247938	350	8.69		12.53		Guangdong_Shenzhen	Guangdong	Private sector	Economic investigation intervention	20000	2013-10-01	2018	1	232	696	2013	10	51	3.93183	24068.1	0		654	10.4115	6.13988		5.85793	12.4209	2.16217	9.90349		10.8		0		0	0	1	0	0	2	5000	1	4	122424
2/1/2018	55	1249.39	29000	263869	309	8.27		13.1		Guangdong_Shenzhen	Guangdong	Private sector	Economic investigation intervention	20000	2013-10-01	2018	2	232	697	2013	10	52	3.95124	33239	0		654	10.2751	7.13041		5.73334	12.4832	2.11264	9.90349		12.53		-41		-0.117143	0	1	0	0	2	5000	1	4	123283
3/1/2018	55	1322.01	33362	280218	356	8.74		12.54		Guangdong_Shenzhen	Guangdong	Private sector	Economic investigation intervention	20000	2013-10-01	2018	3	232	698	2013	10	53	3.97029	29000	0		654	10.4152	7.18691		5.87493	12.5433	2.16791	9.90349		13.1		47		0.152104	0	1	0	0	2	5000	1	4	124549
4/1/2018	55	-368.98	34097	283713	363	8.68		12		Guangdong_Shenzhen	Guangdong	Private sector	Economic investigation intervention	20000	2013-10-01	2018	4	233	699	2013	10	54	3.98898	33362	0		654	10.437			5.8944	12.5557	2.16102	9.90349		12.54		7		0.0196629	0	1	0	0	2	5000	1	4	125473
5/1/2018	55	-242	31360	284528	331	8.37		12.7		Guangdong_Shenzhen	Guangdong	Private sector	Economic investigation intervention	20000	2013-10-01	2018	5	233	700	2013	10	55	4.00733	34097	0		654	10.3533			5.80212	12.5586	2.12465	9.90349		12		-32		-0.0881543	0	1	0	0	2	5000	1	4	126797
6/1/2018	55	-350.22	29015	277949	305	6.39		11.92		Guangdong_Shenzhen	Guangdong	Private sector	Economic investigation intervention	20000	2013-10-01	2018	6	233	701	2013	10	56	4.02535	31360	0		654	10.2756			5.72031	12.5352	1.85473	9.90349		12.7		-26		-0.0785498	0	1	0	0	2	5000	1	4	129547
7/1/2017	56	190.75	10439.5	35667.2	21	4.92	2.03	9.62	5130	Shanghai_Pudong	Shanghai	Venture capital system	Economic investigation intervention	20000	2013-04-01	2017	7	230	690	2013	4	51	3.93183	8247.6	0		655	9.25335	5.25096	8.54286	3.04452	10.482	1.59331	9.90349	0.708036	10.08	1523	-11	0.422235	-0.34375	0	0	1	0	3	5000	1	4	110666
8/1/2017	56	339.42	13520	38357.5	20	5.95	2.7	10.17	5011	Shanghai_Pudong	Shanghai	Venture capital system	Economic investigation intervention	20000	2013-04-01	2017	8	230	691	2013	4	52	3.95124	10439.5	0		655	9.51193	5.82724	8.51939	2.99573	10.5547	1.78339	9.90349	0.993252	9.62	-119	-1	-0.0231969	-0.047619	0	0	1	0	3	5000	1	4	111700
9/1/2017	56	1006.22	9889	43605.8	20	5.91	2.33	10.03	4253	Shanghai_Pudong	Shanghai	Venture capital system	Economic investigation intervention	20000	2013-04-01	2017	9	230	692	2013	4	53	3.97029	13520	0		655	9.19918	6.91396	8.35538	2.99573	10.6829	1.77665	9.90349	0.845869	10.17	-758	0	-0.151267	0	0	0	1	0	3	5000	1	4	110600
10/1/2017	56	512.15	14708.8	50064.2	31	6.5	2.72	10.24	5415	Shanghai_Pudong	Shanghai	Venture capital system	Economic investigation intervention	20000	2013-04-01	2017	10	231	693	2013	4	54	3.98898	9889	0		655	9.5962	6.23862	8.59693	3.43399	10.8211	1.8718	9.90349	1.00063	10.03	1162	11	0.273219	0.55	0	0	1	0	3	5000	1	4	112100
11/1/2017	56	546.83	17296	54740.8	42	6.07	2.63	10.29	6572	Shanghai_Pudong	Shanghai	Venture capital system	Economic investigation intervention	20000	2013-04-01	2017	11	231	694	2013	4	55	4.00733	14708.8	0		655	9.75823	6.30414	8.79057	3.73767	10.9104	1.80336	9.90349	0.966984	10.24	1157	11	0.213666	0.354839	0	0	1	0	3	5000	1	4	113800
12/1/2017	56	650	17264	61359.3	36	5.64	3.1	10.2	5574	Shanghai_Pudong	Shanghai	Venture capital system	Economic investigation intervention	20000	2013-04-01	2017	12	231	695	2013	4	56	4.02535	17296	0		655	9.75638	6.47697	8.62587	3.58352	11.0245	1.72988	9.90349	1.1314	10.29	-998	-6	-0.151856	-0.142857	0	0	1	0	3	5000	1	4	112500
7/1/2017	57	183.38	10238.8	46488.6	1383	12.54	7.99	12.44	1282	Guangdong_Shenzhen	Guangdong	Private sector	Suspension of tender	5180	2014-02-12	2017	7	230	690	2014	2	41	3.71357	7704.89	0		658	9.23394	5.21156	7.15618	7.23201	10.747	2.52892	8.55256	2.07819	12.69	2	302	0.0015625	0.279371	0	1	0	0	2	5000	1	3	113402
8/1/2017	57	357	8105.96	48686.2	1286	10.74	7.98	12.38	1016	Guangdong_Shenzhen	Guangdong	Private sector	Suspension of tender	5180	2014-02-12	2017	8	230	691	2014	2	42	3.73767	10238.8	0		658	9.00036	5.87774	6.92363	7.15929	10.7932	2.37398	8.55256	2.07694	12.44	-266	-97	-0.207488	-0.0701374	0	1	0	0	2	5000	1	3	114872
9/1/2017	57	89.92	7922.8	49673.6	1146	10.78	9.09	11.97	872	Guangdong_Shenzhen	Guangdong	Private sector	Suspension of tender	5180	2014-02-12	2017	9	230	692	2014	2	43	3.7612	8105.96	0		658	8.9775	4.49892	6.77079	7.04403	10.8132	2.37769	8.55256	2.20717	12.38	-144	-140	-0.141732	-0.108865	0	1	0	0	2	5000	1	3	116314
10/1/2017	57	173.58	8316.41	50994.1	1043	9.8	8.76	11.83	949	Guangdong_Shenzhen	Guangdong	Private sector	Suspension of tender	5180	2014-02-12	2017	10	231	693	2014	2	44	3.78419	7922.8	0		658	9.02599	5.15664	6.85541	6.94986	10.8395	2.28238	8.55256	2.1702	11.97	77	-103	0.0883028	-0.0898778	0	1	0	0	2	5000	1	3	117307
11/1/2017	57	-255.45	7222.12	49995.3	961	8.71	6.47	12.06	1116	Guangdong_Shenzhen	Guangdong	Private sector	Suspension of tender	5180	2014-02-12	2017	11	231	694	2014	2	45	3.80666	8316.41	0		658	8.8849		7.01751	6.86797	10.8197	2.16447	8.55256	1.86718	11.83	167	-82	0.175975	-0.0786194	0	1	0	0	2	5000	1	3	118474
12/1/2017	57	-50.07	5444.94	46785.6	912	14.96	5.89	11.67	924	Guangdong_Shenzhen	Guangdong	Private sector	Suspension of tender	5180	2014-02-12	2017	12	231	695	2014	2	46	3.82864	7222.12	0		658	8.60244		6.82871	6.81564	10.7533	2.70538	8.55256	1.77326	12.06	-192	-49	-0.172043	-0.0509886	0	1	0	0	2	5000	1	3	118979
1/1/2018	57	-136.51	6067.67	43567.1	912	10.65		12.2		Guangdong_Shenzhen	Guangdong	Private sector	Suspension of tender	5180	2014-02-12	2018	1	232	696	2014	2	47	3.85015	5444.94	0		658	8.71073			6.81564	10.6821	2.36556	8.55256		11.67		0		0	0	1	0	0	2	5000	1	3	122424
2/1/2018	57	172.32	4624.63	42156.7	770	13.11		11.39		Guangdong_Shenzhen	Guangdong	Private sector	Suspension of tender	5180	2014-02-12	2018	2	232	697	2014	2	48	3.8712	6067.67	0		658	8.43915	5.14935		6.64639	10.6492	2.57337	8.55256		12.2		-142		-0.155702	0	1	0	0	2	5000	1	3	123283
3/1/2018	57	26.83	6578.02	43035.6	1193	15.03		11.49		Guangdong_Shenzhen	Guangdong	Private sector	Suspension of tender	5180	2014-02-12	2018	3	232	698	2014	2	49	3.89182	4624.63	0		658	8.79149	3.28952		7.08423	10.6698	2.71005	8.55256		11.39		423		0.549351	0	1	0	0	2	5000	1	3	124549
7/1/2017	58	105.76	3377.95	14768.2	106	6.47	5.03	9.75	671	Shanghai_Pudong	Shanghai	Private sector		3000	2015-01-11	2017	7	230	690	2015	1	30	3.4012	3589.2	0		682	8.12502	4.66117	6.50877	4.66344	9.60023	1.86718	8.00637	1.61542	9.93	-6	10	-0.0088626	0.104167	0	1	0	0	2	5000	0	2	110666
8/1/2017	58	212.41	3049.7	15817.5	91	6.5	4.62	9.65	660	Shanghai_Pudong	Shanghai	Private sector		3000	2015-01-11	2017	8	230	691	2015	1	31	3.43399	3377.95	0		682	8.0228	5.35852	6.49224	4.51086	9.66887	1.8718	8.00637	1.53039	9.75	-11	-15	-0.0163934	-0.141509	0	1	0	0	2	5000	0	2	111700
9/1/2017	58	111.02	3717.1	17321.9	116	7.13	4.99	9.84	745	Shanghai_Pudong	Shanghai	Private sector		3000	2015-01-11	2017	9	230	692	2015	1	32	3.46574	3049.7	0		682	8.2207	4.70971	6.61338	4.75359	9.75973	1.96431	8.00637	1.60744	9.65	85	25	0.128788	0.274725	0	1	0	0	2	5000	0	2	110600
10/1/2017	58	118.47	3432.6	18238.1	87	6.3	4.98	9.84	689	Shanghai_Pudong	Shanghai	Private sector		3000	2015-01-11	2017	10	231	693	2015	1	33	3.49651	3717.1	0		682	8.14107	4.77466	6.53524	4.46591	9.81127	1.84055	8.00637	1.60543	9.84	-56	-29	-0.0751678	-0.25	0	1	0	0	2	5000	0	2	112100
11/1/2017	58	133.57	4256.4	19345.5	124	6.37	4.9	9.8	869	Shanghai_Pudong	Shanghai	Private sector		3000	2015-01-11	2017	11	231	694	2015	1	34	3.52636	3432.6	0		682	8.35618	4.89463	6.76734	4.82028	9.87021	1.8516	8.00637	1.58923	9.84	180	37	0.261248	0.425287	0	1	0	0	2	5000	0	2	113800
12/1/2017	58	-3.44	4718.14	20910.3	169	6.22	5.31	9.81	888	Shanghai_Pudong	Shanghai	Private sector		3000	2015-01-11	2017	12	231	695	2015	1	35	3.55535	4256.4	0		682	8.45917		6.78897	5.1299	9.948	1.82777	8.00637	1.66959	9.8	19	45	0.0218642	0.362903	0	1	0	0	2	5000	0	2	112500
1/1/2018	58	148.8	3567.04	21139.2	169	6.1		9.66		Shanghai_Pudong	Shanghai	Private sector		3000	2015-01-11	2018	1	232	696	2015	1	36	3.58352	4718.14	0		682	8.17949	5.0026		5.1299	9.95888	1.80829	8.00637		9.81		0		0	0	1	0	0	2	5000	0	2	114800
2/1/2018	58	102.08	4235.3	23356.1	189	6.38		9.84		Shanghai_Pudong	Shanghai	Private sector		3000	2015-01-11	2018	2	232	697	2015	1	37	3.61092	3567.04	0		682	8.35121	4.62576		5.24175	10.0586	1.85317	8.00637		9.66		20		0.118343	0	1	0	0	2	5000	0	2	113800
3/1/2018	58	116.99	4749.9	24800.9	198	7.21		9.98		Shanghai_Pudong	Shanghai	Private sector		3000	2015-01-11	2018	3	232	698	2015	1	38	3.63759	4235.3	0		682	8.46588	4.76209		5.28827	10.1186	1.97547	8.00637		9.84		9		0.047619	0	1	0	0	2	5000	0	2	114900
7/1/2017	59	238.55	5349.09	15449.4	669	3	3.59	11	1488	Guangdong_Shenzhen	Guangdong	Venture capital system		1023	2014-05-08	2017	7	230	690	2014	5	38	3.63759	4852.58	0		666	8.58468	5.47458	7.30519	6.50578	9.64533	1.09861	6.93049	1.27815	11	656	54	0.788462	0.0878049	0	0	1	0	3	5000	0	1	113402
8/1/2017	59	172.69	6404.66	17126.4	719	3	3.77	11	1701	Guangdong_Shenzhen	Guangdong	Venture capital system		1023	2014-05-08	2017	8	230	691	2014	5	39	3.66356	5349.09	0		666	8.76478	5.1515	7.43897	6.57786	9.74838	1.09861	6.93049	1.32708	11	213	50	0.143145	0.0747384	0	0	1	0	3	5000	0	1	114872
9/1/2017	59	33.64	5644.38	17712.8	777	3	3.32	11	1701	Guangdong_Shenzhen	Guangdong	Venture capital system		1023	2014-05-08	2017	9	230	692	2014	5	40	3.68888	6404.66	0		666	8.63842	3.51572	7.43897	6.65544	9.78204	1.09861	6.93049	1.19996	11	0	58	0	0.0806676	0	0	1	0	3	5000	0	1	116314
10/1/2017	59	138.8	5501.35	17863.9	737	3	3.57	11	1543	Guangdong_Shenzhen	Guangdong	Venture capital system		1023	2014-05-08	2017	10	231	693	2014	5	41	3.71357	5644.38	0		666	8.61275	4.93303	7.34148	6.60259	9.79054	1.09861	6.93049	1.27257	11	-158	-40	-0.0928865	-0.0514801	0	0	1	0	3	5000	0	1	117307
11/1/2017	59	59.21	6667.94	18412.5	821	3	3.76	11	1772	Guangdong_Shenzhen	Guangdong	Venture capital system		1023	2014-05-08	2017	11	231	694	2014	5	42	3.73767	5501.35	0		666	8.80507	4.08109	7.47986	6.71052	9.82079	1.09861	6.93049	1.32442	11	229	84	0.148412	0.113976	0	0	1	0	3	5000	0	1	118474
12/1/2017	59		6084.94	18253.9	784	9.2	3.34	11.52	1823	Guangdong_Shenzhen	Guangdong	Venture capital system		1023	2014-05-08	2017	12	231	695	2014	5	43	3.7612	6667.94	0		666	8.71357		7.50824	6.66441	9.81213	2.2192	6.93049	1.20597	11	51	-37	0.028781	-0.045067	0	0	1	0	3	5000	0	1	118979
1/1/2018	59	168.15	6338.93	19098.1	784	18.39		12.28		Guangdong_Shenzhen	Guangdong	Venture capital system		1023	2014-05-08	2018	1	232	696	2014	5	44	3.78419	6084.94	0		666	8.75446	5.12486		6.66441	9.85734	2.91181	6.93049		11.52		0		0	0	0	1	0	3	5000	0	1	122424
2/1/2018	59	-286.76	2117.54	15142.2	257	15.33		12.12		Guangdong_Shenzhen	Guangdong	Venture capital system		1023	2014-05-08	2018	2	232	697	2014	5	45	3.80666	6338.93	0		666	7.65801			5.54908	9.62524	2.72981	6.93049		12.28		-527		-0.672194	0	0	1	0	3	5000	0	1	123283
3/1/2018	59	-10.64	1327.66	11526.4	191	22.29		12.55		Guangdong_Shenzhen	Guangdong	Venture capital system		1023	2014-05-08	2018	3	232	698	2014	5	46	3.82864	2117.54	0		666	7.19117			5.25227	9.35239	3.10414	6.93049		12.12		-66		-0.256809	0	0	1	0	3	5000	0	1	124549
4/1/2018	59	-65.1	1850.25	12303.2	257	14.44		12.28		Guangdong_Shenzhen	Guangdong	Venture capital system		1023	2014-05-08	2018	4	233	699	2014	5	47	3.85015	1327.66	0		666	7.52308			5.54908	9.41761	2.67	6.93049		12.55		66		0.34555	0	0	1	0	3	5000	0	1	125473
5/1/2018	59	39.73	2463.69	13765.3	352	13.58		12.2		Guangdong_Shenzhen	Guangdong	Venture capital system		1023	2014-05-08	2018	5	233	700	2014	5	48	3.8712	1850.25	0		666	7.80942	3.68211		5.86363	9.52991	2.6086	6.93049		12.28		95		0.36965	0	0	1	0	3	5000	0	1	126797
6/1/2018	59	281.25	3169.9	15914.3	365	17.54		12.4		Guangdong_Shenzhen	Guangdong	Venture capital system		1023	2014-05-08	2018	6	233	701	2014	5	49	3.89182	2463.69	0		666	8.06146	5.63924		5.8999	9.67497	2.86448	6.93049		12.2		13		0.0369318	0	0	1	0	3	5000	0	1	129547
7/1/2018	59	752.17	4711.43	19190.2	584	21.77		12.63		Guangdong_Shenzhen	Guangdong	Venture capital system		1023	2014-05-08	2018	7	234	702	2014	5	50	3.91202	3169.9	0		666	8.45775	6.62296		6.3699	9.86215	3.08053	6.93049		12.4		219		0.6	0	0	1	0	3	5000	0	1	131593
8/1/2018	59	-24.68	1590.23	19951.6	219	22.56		12.85		Guangdong_Shenzhen	Guangdong	Venture capital system		1023	2014-05-08	2018	8	234	703	2014	5	51	3.93183	4711.43	0		666	7.37163			5.38907	9.90106	3.11618	6.93049		12.63		-365		-0.625	0	0	1	0	3	5000	0	1	133663
9/1/2018	59	-19.93	2186.33	21337.6	296	18.26		12.62		Guangdong_Shenzhen	Guangdong	Venture capital system		1023	2014-05-08	2018	9	234	704	2014	5	52	3.95124	1590.23	0		666	7.68998			5.69036	9.96823	2.90471	6.93049		12.85		77		0.351598	0	0	1	0	3	5000	0	1	135130
10/1/2018	59	-20.15	730.64	20154.5	105	17.19		12.56		Guangdong_Shenzhen	Guangdong	Venture capital system		1023	2014-05-08	2018	10	235	705	2014	5	53	3.97029	2186.33	0		666	6.59392			4.65396	9.91118	2.84433	6.93049		12.62		-191		-0.64527	0	0	1	0	3	5000	0	1	136311
11/1/2018	59	-104.08	2408.45	20644.9	330	20.29		12.65		Guangdong_Shenzhen	Guangdong	Venture capital system		1023	2014-05-08	2018	11	235	706	2014	5	54	3.98898	730.64	0		666	7.78674			5.79909	9.93522	3.01013	6.93049		12.56		225		2.14286	0	0	1	0	3	5000	0	1	138130
7/1/2017	60	-2791.39	21559.4	83359.4	944	6.23	8.01	8.36	2692	Zhejiang_Hangzhou	Zhejiang	Listed holding		5000	2015-06-01	2017	7	230	690	2015	6	25	3.21888	18453.7	0		686	9.97857		7.89804	6.85013	11.3309	1.82938	8.51719	2.08069	8.45	-94	-161	-0.0337401	-0.145701	0	0	0	1	4	5000	1	2	85312.4
8/1/2017	60	-927.37	23359.5	84558.9	967	6.57	10.13	8.35	2306	Zhejiang_Hangzhou	Zhejiang	Listed holding		5000	2015-06-01	2017	8	230	691	2015	6	26	3.2581	21559.4	0		686	10.0588		7.74327	6.8742	11.3452	1.88251	8.51719	2.3155	8.36	-386	23	-0.143388	0.0243644	0	0	0	1	4	5000	1	2	86035.9
9/1/2017	60	-4.96	17497.4	87039.9	740	6.16	7.06	8.25	2478	Zhejiang_Hangzhou	Zhejiang	Listed holding		5000	2015-06-01	2017	9	230	692	2015	6	27	3.29584	23359.5	0		686	9.76981		7.81521	6.60665	11.3741	1.81808	8.51719	1.95444	8.35	172	-227	0.074588	-0.234747	0	0	0	1	4	5000	1	2	86792.2
10/1/2017	60	34.56	13276.4	88776.2	1136	5.49	6.19	8.17	2144	Zhejiang_Hangzhou	Zhejiang	Listed holding		5000	2015-06-01	2017	10	231	693	2015	6	28	3.33221	17497.4	0		686	9.49374	3.5427	7.67043	7.03527	11.3939	1.70293	8.51719	1.82293	8.25	-334	396	-0.134786	0.535135	0	0	0	1	4	5000	1	2	87348.3
11/1/2017	60	-802.65	17071.2	87991.4	837	5.24	7.25	8.28	2355	Zhejiang_Hangzhou	Zhejiang	Listed holding		5000	2015-06-01	2017	11	231	694	2015	6	29	3.3673	13276.4	0		686	9.74515		7.7643	6.72982	11.385	1.65632	8.51719	1.981	8.17	211	-299	0.0984142	-0.263204	0	0	0	1	4	5000	1	2	88022.7
12/1/2017	60	162.71	18134.8	91182.8	1483	5.36	7.56	8.3	2398	Zhejiang_Hangzhou	Zhejiang	Listed holding		5000	2015-06-01	2017	12	231	695	2015	6	30	3.4012	17071.2	0		686	9.80559	5.09197	7.78239	7.30182	11.4206	1.67896	8.51719	2.02287	8.28	43	646	0.018259	0.771804	0	0	0	1	4	5000	1	2	88606.5
1/1/2018	60	-322.71	20572.8	84768.7	1483	6.16		8.21		Zhejiang_Hangzhou	Zhejiang	Listed holding		5000	2015-06-01	2018	1	232	696	2015	6	31	3.43399	18134.8	0		686	9.93173			7.30182	11.3477	1.81808	8.51719		8.3		0		0	0	0	0	1	4	5000	1	2	90519
2/1/2018	60	-529.6	16285.2	87863.7	1070	5.5		7.99		Zhejiang_Hangzhou	Zhejiang	Listed holding		5000	2015-06-01	2018	2	232	697	2015	6	32	3.46574	20572.8	0		686	9.69801			6.97541	11.3835	1.70475	8.51719		8.21		-413		-0.27849	0	0	0	1	4	5000	1	2	91445
3/1/2018	60	-157.09	15943	84596.2	1019	5.71		7.77		Zhejiang_Hangzhou	Zhejiang	Listed holding		5000	2015-06-01	2018	3	232	698	2015	6	33	3.49651	16285.2	0		686	9.67677			6.92658	11.3456	1.74222	8.51719		7.99		-51		-0.0476636	0	0	0	1	4	5000	1	2	92314.8
4/1/2018	60	63.93	14696.2	69483	889	7.79		8.06		Zhejiang_Hangzhou	Zhejiang	Listed holding		5000	2015-06-01	2018	4	233	699	2015	6	34	3.52636	15943	0		686	9.59535	4.15779		6.7901	11.1488	2.05284	8.51719		7.77		-130		-0.127576	0	0	0	1	4	5000	1	2	93353.4
5/1/2018	60	244.95	17710.9	71431.4	1048	8.45		8.27		Zhejiang_Hangzhou	Zhejiang	Listed holding		5000	2015-06-01	2018	5	233	700	2015	6	35	3.55535	14696.2	0		686	9.78194	5.50105		6.95464	11.1765	2.13417	8.51719		8.06		159		0.178853	0	0	0	1	4	5000	1	2	94334.2
6/1/2018	60	177.1	12440.4	72372	1021	8.4		8.3		Zhejiang_Hangzhou	Zhejiang	Listed holding		5000	2015-06-01	2018	6	233	701	2015	6	36	3.58352	17710.9	0		686	9.4287	5.17671		6.92854	11.1896	2.12823	8.51719		8.27		-27		-0.0257634	0	0	0	1	4	5000	1	2	96021.6
9/1/2018	60	-1251.42	6907.32	60329.9	281	7.28		8.99		Zhejiang_Hangzhou	Zhejiang	Listed holding		5000	2015-06-01	2018	9	234	704	2015	6	39	3.66356	8892.7	0		686	8.84034			5.63835	11.0076	1.98513	8.51719		9.15		-77		-0.215084	0	0	0	1	4	5000	1	2	100612
10/1/2018	60	259.75	5791.43	57412.3	900	6.47		8.48		Zhejiang_Hangzhou	Zhejiang	Listed holding		5000	2015-06-01	2018	10	235	705	2015	6	40	3.68888	6907.32	0		686	8.66413	5.55972		6.80239	10.958	1.86718	8.51719		8.99		619		2.20285	0	0	0	1	4	5000	1	2	101888
11/1/2018	60	-279.94	8396.35	56411.6	858	9.51		8.95		Zhejiang_Hangzhou	Zhejiang	Listed holding		5000	2015-06-01	2018	11	235	706	2015	6	41	3.71357	5791.43	0		686	9.03555			6.7546	10.9404	2.25234	8.51719		8.48		-42		-0.0466667	0	0	0	1	4	5000	1	2	103366
7/1/2017	61		7572.28	13632.8	98	3.29	3.33	11.06	2276	Guangdong_Shenzhen	Guangdong	State capital shares		5000	2015-05-06	2017	7	230	690	2015	5	26	3.2581	6524.86	0		675	8.93225		7.73018	4.58497	9.52023	1.19089	8.51719	1.20297	11.79	192	20	0.0921305	0.25641	1	0	0	0	1	5000	1	2	113402
8/1/2017	61		6335.44	16683.6	82	4.17	3.05	11.29	2074	Guangdong_Shenzhen	Guangdong	State capital shares		5000	2015-05-06	2017	8	230	691	2015	5	27	3.29584	7572.28	0		675	8.75391		7.63723	4.40672	9.72218	1.42792	8.51719	1.11514	11.06	-202	-16	-0.0887522	-0.163265	1	0	0	0	1	5000	1	2	114872
9/1/2017	61		5770.05	17324.8	96	3.87	2.61	11.38	2212	Guangdong_Shenzhen	Guangdong	State capital shares		5000	2015-05-06	2017	9	230	692	2015	5	28	3.33221	6335.44	0		675	8.66044		7.70165	4.56435	9.75989	1.35326	8.51719	0.959351	11.29	138	14	0.0665381	0.170732	1	0	0	0	1	5000	1	2	116314
10/1/2017	61		2721.72	17141.3	61	3.77	2.44	11.23	1115	Guangdong_Shenzhen	Guangdong	State capital shares		5000	2015-05-06	2017	10	231	693	2015	5	29	3.3673	5770.05	0		675	7.90902		7.01661	4.11087	9.74925	1.32708	8.51719	0.891999	11.38	-1097	-35	-0.495931	-0.364583	1	0	0	0	1	5000	1	2	117307
11/1/2017	61		1798.22	16536.8	136	6.99	2.16	12.03	831	Guangdong_Shenzhen	Guangdong	State capital shares		5000	2015-05-06	2017	11	231	694	2015	5	30	3.4012	2721.72	0		675	7.49455		6.72263	4.91265	9.71334	1.94448	8.51719	0.770109	11.23	-284	75	-0.254709	1.22951	1	0	0	0	1	5000	1	2	118474
12/1/2017	61		2903.99	16226.5	35	7.08	3.8	12.04	765	Guangdong_Shenzhen	Guangdong	State capital shares		5000	2015-05-06	2017	12	231	695	2015	5	31	3.43399	1798.22	0		675	7.97384		6.63988	3.55535	9.6944	1.95727	8.51719	1.335	12.03	-66	-101	-0.0794224	-0.742647	1	0	0	0	1	5000	1	2	118979
1/1/2018	61		2161.32	15034.1	35	7.44		12.14		Guangdong_Shenzhen	Guangdong	State capital shares		5000	2015-05-06	2018	1	232	696	2015	5	32	3.46574	2903.99	0		675	7.67847			3.55535	9.61808	2.00687	8.51719		12.04		0		0	1	0	0	0	1	5000	1	2	122424
2/1/2018	61		704.88	14511.3	12	7.76		12.41		Guangdong_Shenzhen	Guangdong	State capital shares		5000	2015-05-06	2018	2	232	697	2015	5	33	3.49651	2161.32	0		675	6.55803			2.48491	9.58268	2.04898	8.51719		12.14		-23		-0.657143	1	0	0	0	1	5000	1	2	123283
3/1/2018	61		1057	12922.2	13	5.26		11.3		Guangdong_Shenzhen	Guangdong	State capital shares		5000	2015-05-06	2018	3	232	698	2015	5	34	3.52636	704.88	0		675	6.96319			2.56495	9.4667	1.66013	8.51719		12.41		1		0.0833333	1	0	0	0	1	5000	1	2	124549
4/1/2018	61		920	14267.1	10	4.96		11.13		Guangdong_Shenzhen	Guangdong	State capital shares		5000	2015-05-06	2018	4	233	699	2015	5	35	3.55535	1057	0		675	6.82437			2.30259	9.56571	1.60141	8.51719		11.3		-3		-0.230769	1	0	0	0	1	5000	1	2	125473
5/1/2018	61		794	14271.5	16	4.46		10.07		Guangdong_Shenzhen	Guangdong	State capital shares		5000	2015-05-06	2018	5	233	700	2015	5	36	3.58352	920	0		675	6.67708			2.77259	9.56602	1.49515	8.51719		11.13		6		0.6	1	0	0	0	1	5000	1	2	126797
6/1/2018	61		220	11636.6	7	7.36		10.35		Guangdong_Shenzhen	Guangdong	State capital shares		5000	2015-05-06	2018	6	233	701	2015	5	37	3.61092	794	0		675	5.39363			1.94591	9.36191	1.99606	8.51719		10.07		-9		-0.5625	1	0	0	0	1	5000	1	2	129547
7/1/2018	61		765	10352.2	13	4.38		9.84		Guangdong_Shenzhen	Guangdong	State capital shares		5000	2015-05-06	2018	7	234	702	2015	5	38	3.63759	220	0		675	6.63988			2.56495	9.24495	1.47705	8.51719		10.35		6		0.857143	1	0	0	0	1	5000	1	2	131593
8/1/2018	61		360	8266.13	6	3.33		8.34		Guangdong_Shenzhen	Guangdong	State capital shares		5000	2015-05-06	2018	8	234	703	2015	5	39	3.66356	765	0		675	5.8861			1.79176	9.01992	1.20297	8.51719		9.84		-7		-0.538462	1	0	0	0	1	5000	1	2	133663
9/1/2018	61		555	6745.28	8	6.04		9.72		Guangdong_Shenzhen	Guangdong	State capital shares		5000	2015-05-06	2018	9	234	704	2015	5	40	3.68888	360	0		675	6.31897			2.07944	8.8166	1.7984	8.51719		8.34		2		0.333333	1	0	0	0	1	5000	1	2	135130
10/1/2018	61		500	5796.57	5	5.6				Guangdong_Shenzhen	Guangdong	State capital shares		5000	2015-05-06	2018	10	235	705	2015	5	41	3.71357	555	0		675	6.21461			1.60944	8.66502	1.72277	8.51719		9.72		-3		-0.375	1	0	0	0	1	5000	1	2	136311
7/1/2017	62	605.61	13690.1	35406.5	5	3.2	1.64	10.06	8363	Shanghai_Pudong	Shanghai	State capital shares	Withdrawal difficulty	10000	2015-04-30	2017	7	230	690	2015	4	27	3.29584	10972.3	0		677	9.52443	6.40624	9.03157	1.60944	10.4747	1.16315	9.21034	0.494697	9.38	1703	1	0.255706	0.25	1	0	0	0	1	5000	1	4	110666
8/1/2017	62	-29.76	11244.3	34320.6	8	2.79	1.52	10.11	7380	Shanghai_Pudong	Shanghai	State capital shares	Withdrawal difficulty	10000	2015-04-30	2017	8	230	691	2015	4	28	3.33221	13690.1	0		677	9.32762		8.90653	2.07944	10.4435	1.02604	9.21034	0.418711	10.06	-983	3	-0.117542	0.6	1	0	0	0	1	5000	1	4	111700
9/1/2017	62	-48.34	8355.48	33864	8	2.86	2.92	9.44	2862	Shanghai_Pudong	Shanghai	State capital shares	Withdrawal difficulty	10000	2015-04-30	2017	9	230	692	2015	4	29	3.3673	11244.3	0		677	9.03067		7.95928	2.07944	10.4301	1.05082	9.21034	1.07158	10.11	-4518	0	-0.612195	0	1	0	0	0	1	5000	1	4	110600
10/1/2017	62	119.09	9495.59	34988.2	16	3.75	2.92	9.77	3256	Shanghai_Pudong	Shanghai	State capital shares	Withdrawal difficulty	10000	2015-04-30	2017	10	231	693	2015	4	30	3.4012	8355.48	0		677	9.15858	4.77988	8.08826	2.77259	10.4628	1.32176	9.21034	1.07158	9.44	394	8	0.137666	1	1	0	0	0	1	5000	1	4	112100
11/1/2017	62	257.21	10520	37966	16	3.15	3.26	9.46	3231	Shanghai_Pudong	Shanghai	State capital shares	Withdrawal difficulty	10000	2015-04-30	2017	11	231	694	2015	4	31	3.43399	9495.59	0		677	9.26103	5.54989	8.08055	2.77259	10.5444	1.1474	9.21034	1.18173	9.77	-25	0	-0.0076781	0	1	0	0	0	1	5000	1	4	113800
12/1/2017	62	-136.23	10806.3	38275.2	47	3.46	3.13	9.44	3458	Shanghai_Pudong	Shanghai	State capital shares	Withdrawal difficulty	10000	2015-04-30	2017	12	231	695	2015	4	32	3.46574	10520	0		677	9.28788		8.14845	3.85015	10.5526	1.24127	9.21034	1.14103	9.46	227	31	0.0702569	1.9375	1	0	0	0	1	5000	1	4	112500
1/1/2018	62	365.75	11855	34615.2	47	3.94		9.71		Shanghai_Pudong	Shanghai	State capital shares	Withdrawal difficulty	10000	2015-04-30	2018	1	232	696	2015	4	33	3.49651	10806.3	0		677	9.3805	5.90195		3.85015	10.452	1.37118	9.21034		9.44		0		0	1	0	0	0	1	5000	1	4	114800
2/1/2018	62	848.69	11710.4	35873.4	62	4.12		9.81		Shanghai_Pudong	Shanghai	State capital shares	Withdrawal difficulty	10000	2015-04-30	2018	2	232	697	2015	4	34	3.52636	11855	0		677	9.36823	6.74369		4.12713	10.4878	1.41585	9.21034		9.71		15		0.319149	1	0	0	0	1	5000	1	4	113800
3/1/2018	62	-128.47	9903.72	36405.2	57	4.26		9.89		Shanghai_Pudong	Shanghai	State capital shares	Withdrawal difficulty	10000	2015-04-30	2018	3	232	698	2015	4	35	3.55535	11710.4	0		677	9.20067			4.04305	10.5025	1.44927	9.21034		9.81		-5		-0.0806452	1	0	0	0	1	5000	1	4	114900
4/1/2018	62	102.23	7168.04	33661.4	67	5.5		10.77		Shanghai_Pudong	Shanghai	State capital shares	Withdrawal difficulty	10000	2015-04-30	2018	4	233	699	2015	4	36	3.58352	9903.72	0		677	8.87739	4.62723		4.20469	10.4241	1.70475	9.21034		9.89		10		0.175439	1	0	0	0	1	5000	1	4	115200
5/1/2018	62	129	8532.3	36732.1	73	4.88		10.51		Shanghai_Pudong	Shanghai	State capital shares	Withdrawal difficulty	10000	2015-04-30	2018	5	233	700	2015	4	37	3.61092	7168.04	0		677	9.05161	4.85981		4.29046	10.5114	1.58515	9.21034		10.77		6		0.0895522	1	0	0	0	1	5000	1	4	116600
6/1/2018	62	-252.62	3918.4	34781.5	35	5.81		10.76		Shanghai_Pudong	Shanghai	State capital shares	Withdrawal difficulty	10000	2015-04-30	2018	6	233	701	2015	4	38	3.63759	8532.3	0		677	8.27344			3.55535	10.4568	1.75958	9.21034		10.51		-38		-0.520548	1	0	0	0	1	5000	1	4	117039
7/1/2017	63	665.35	23943.1	78400.6	20327	7.71	8.45	13.18	2833	Sichuan_Chengdu	Sichuan	Venture capital system	Deferred payment	1278	2014-09-10	2017	7	230	690	2014	9	34	3.52636	18475.3	0		666	10.0834	6.50031	7.94909	9.91971	11.2696	2.04252	7.15305	2.13417	13.18	217	8280	0.0829511	0.687308	0	0	1	0	3	5000	0	1	46443.3
8/1/2017	63	833.59	24761.1	89829.5	16424	5.56	8.04	13.05	3080	Sichuan_Chengdu	Sichuan	Venture capital system	Deferred payment	1278	2014-09-10	2017	8	230	691	2014	9	35	3.55535	23943.1	0		666	10.117	6.72574	8.03269	9.7065	11.4057	1.7156	7.15305	2.08443	13.18	247	-3903	0.0871867	-0.192011	0	0	1	0	3	5000	0	1	46795.7
9/1/2017	63	692.38	30857.4	103188	19183	5.26	8.78	13.06	3516	Sichuan_Chengdu	Sichuan	Venture capital system	Deferred payment	1278	2014-09-10	2017	9	230	692	2014	9	36	3.58352	24761.1	0		666	10.3371	6.54014	8.16508	9.86178	11.5443	1.66013	7.15305	2.17248	13.05	436	2759	0.141558	0.167986	0	0	1	0	3	5000	0	1	47316.6
10/1/2017	63	1274.5	33075.8	115938	21830	4.33	9.39	12.83	3523	Sichuan_Chengdu	Sichuan	Venture capital system	Deferred payment	1278	2014-09-10	2017	10	231	693	2014	9	37	3.61092	30857.4	0		666	10.4066	7.15031	8.16707	9.99104	11.6608	1.46557	7.15305	2.23964	13.06	7	2647	0.0019909	0.137987	0	0	1	0	3	5000	0	1	47561.6
11/1/2017	63	732.76	39523.1	131865	29687	4.01	11	12.48	3594	Sichuan_Chengdu	Sichuan	Venture capital system	Deferred payment	1278	2014-09-10	2017	11	231	694	2014	9	38	3.63759	33075.8	0		666	10.5846	6.59682	8.18702	10.2985	11.7895	1.38879	7.15305	2.3979	12.83	71	7857	0.0201533	0.359918	0	0	1	0	3	5000	0	1	47886.5
12/1/2017	63	-103.62	46826.5	123615	30737	3.96	13.1	12.41	3575	Sichuan_Chengdu	Sichuan	Venture capital system	Deferred payment	1278	2014-09-10	2017	12	231	695	2014	9	39	3.66356	39523.1	0		666	10.7542		8.18172	10.3332	11.7249	1.37624	7.15305	2.57261	12.48	-19	1050	-0.0052866	0.035369	0	0	1	0	3	5000	0	1	48124.4
1/1/2018	63	1410.26	48729.4	137587	30737	4.42		12.35		Sichuan_Chengdu	Sichuan	Venture capital system	Deferred payment	1278	2014-09-10	2018	1	232	696	2014	9	40	3.68888	46826.5	0		666	10.794	7.25153		10.3332	11.832	1.48614	7.15305		12.41		0		0	0	0	1	0	3	5000	0	1	49011.2
2/1/2018	63	348.06	35436.7	137143	20477	4.85		12.25		Sichuan_Chengdu	Sichuan	Venture capital system	Deferred payment	1278	2014-09-10	2018	2	232	697	2014	9	41	3.71357	48729.4	0		666	10.4755	5.85238		9.92706	11.8288	1.57898	7.15305		12.35		-10260		-0.3338	0	0	1	0	3	5000	0	1	49393.3
3/1/2018	63	188.12	44651.9	136384	22893	6.04		11.73		Sichuan_Chengdu	Sichuan	Venture capital system	Deferred payment	1278	2014-09-10	2018	3	232	698	2014	9	42	3.73767	35436.7	0		666	10.7066	5.23708		10.0386	11.8232	1.7984	7.15305		12.25		2416		0.117986	0	0	1	0	3	5000	0	1	49943.6
4/1/2018	63	-444.82	35916	130295	19259	3.11		11.18		Sichuan_Chengdu	Sichuan	Venture capital system	Deferred payment	1278	2014-09-10	2018	4	233	699	2014	9	43	3.7612	44651.9	0		666	10.4889			9.86573	11.7776	1.13462	7.15305		11.73		-3634		-0.158739	0	0	1	0	3	5000	0	1	50403.1
5/1/2018	63	579.96	36567.7	120865	36186	5.09		10.61		Sichuan_Chengdu	Sichuan	Venture capital system	Deferred payment	1278	2014-09-10	2018	5	233	700	2014	9	44	3.78419	35916	0		666	10.5069	6.36296		10.4964	11.7024	1.62728	7.15305		11.18		16927		0.878914	0	0	1	0	3	5000	0	1	50850.5
6/1/2018	63	-765.64	28174.8	105997	26871	4.71		10.08		Sichuan_Chengdu	Sichuan	Venture capital system	Deferred payment	1278	2014-09-10	2018	6	233	701	2014	9	45	3.80666	36567.7	0		666	10.2462			10.1988	11.5712	1.54969	7.15305		10.61		-9315		-0.25742	0	0	1	0	3	5000	0	1	51618.3
7/1/2017	64	118.91	7813	14812.3	34	1.73	9.15	13.87	854	Hubei_Wuhan	Hubei	Private sector		6615	2015-05-18	2017	7	230	690	2015	5	26	3.2581	11312	0		681	8.96354	4.77837	6.74993	3.52636	9.60321	0.548122	8.7971	2.21375	13.54	-40	-12	-0.0447427	-0.26087	0	1	0	0	2	5000	1	4	36569.5
8/1/2017	64	653.6	11885	17632.7	47	1.26	11.35	13.68	1047	Hubei_Wuhan	Hubei	Private sector		6615	2015-05-18	2017	8	230	691	2015	5	27	3.29584	7813	0		681	9.38303	6.4825	6.95368	3.85015	9.77751	0.231112	8.7971	2.42922	13.87	193	13	0.225995	0.382353	0	1	0	0	2	5000	1	4	36935.2
9/1/2017	64	-388.4	14554	19962.2	42	1.29	12.42	13.89	1172	Hubei_Wuhan	Hubei	Private sector		6615	2015-05-18	2017	9	230	692	2015	5	28	3.33221	11885	0		681	9.58562		7.06647	3.73767	9.9016	0.254643	8.7971	2.51931	13.68	125	-5	0.119389	-0.106383	0	1	0	0	2	5000	1	4	37394.9
10/1/2017	64	202.33	14036	19421.5	49	1.22	11.76	13.98	1194	Hubei_Wuhan	Hubei	Private sector		6615	2015-05-18	2017	10	231	693	2015	5	29	3.3673	14554	0		681	9.54938	5.3099	7.08506	3.89182	9.87414	0.198852	8.7971	2.4647	13.89	22	7	0.0187713	0.166667	0	1	0	0	2	5000	1	4	37540.5
11/1/2017	64	-168.31	20564.5	24247.3	55	1.08	14.07	13.51	1462	Hubei_Wuhan	Hubei	Private sector		6615	2015-05-18	2017	11	231	694	2015	5	30	3.4012	14036	0		681	9.93132		7.28756	4.00733	10.0961	0.076962	8.7971	2.64405	13.98	268	6	0.224456	0.122449	0	1	0	0	2	5000	1	4	38020
12/1/2017	64	101.17	25760.3	27401.6	56	1.13	14.86	13.5	1734	Hubei_Wuhan	Hubei	Private sector		6615	2015-05-18	2017	12	231	695	2015	5	31	3.43399	20564.5	0		681	10.1566	4.6168	7.45819	4.02535	10.2184	0.122218	8.7971	2.69867	13.51	272	1	0.186047	0.0181818	0	1	0	0	2	5000	1	4	38154.9
1/1/2018	64	459.98	22904	28297.4	56	1.36		13.95		Hubei_Wuhan	Hubei	Private sector		6615	2015-05-18	2018	1	232	696	2015	5	32	3.46574	25760.3	0		681	10.0391	6.13118		4.02535	10.2505	0.307485	8.7971		13.5		0		0	0	1	0	0	2	5000	1	4	39502.1
2/1/2018	64	489.98	22390.6	31019.4	67	1.01		13.66		Hubei_Wuhan	Hubei	Private sector		6615	2015-05-18	2018	2	232	697	2015	5	33	3.49651	22904	0		681	10.0164	6.19437		4.20469	10.3424	0.0099513	8.7971		13.95		11		0.196429	0	1	0	0	2	5000	1	4	39973.8
3/1/2018	64	40	31095.6	30265.8	64	1.04		13.52		Hubei_Wuhan	Hubei	Private sector		6615	2015-05-18	2018	3	232	698	2015	5	34	3.52636	22390.6	0		681	10.3448	3.68888		4.15888	10.3178	0.0392217	8.7971		13.66		-3		-0.0447761	0	1	0	0	2	5000	1	4	40322.2
4/1/2018	64	-105	28652.4	31718.8	74	1.11		13.83		Hubei_Wuhan	Hubei	Private sector		6615	2015-05-18	2018	4	233	699	2015	5	35	3.55535	31095.6	0		681	10.263			4.30406	10.3647	0.104361	8.7971		13.52		10		0.15625	0	1	0	0	2	5000	1	4	40742.7
5/1/2018	64	349.99	32411.6	36030.6	82	1.23		13.88		Hubei_Wuhan	Hubei	Private sector		6615	2015-05-18	2018	5	233	700	2015	5	36	3.58352	28652.4	0		681	10.3863	5.8579		4.40672	10.4921	0.207015	8.7971		13.83		8		0.108108	0	1	0	0	2	5000	1	4	41228.1
6/1/2018	64	499.98	32446.9	38768.4	93	1.3		13.89		Hubei_Wuhan	Hubei	Private sector		6615	2015-05-18	2018	6	233	701	2015	5	37	3.61092	32411.6	0		681	10.3874	6.21457		4.5326	10.5654	0.262365	8.7971		13.88		11		0.134146	0	1	0	0	2	5000	1	4	41846.3
7/1/2018	64	519.99	31787	39941.3	92	3.76		14.34		Hubei_Wuhan	Hubei	Private sector		6615	2015-05-18	2018	7	234	702	2015	5	38	3.63759	32446.9	0		681	10.3668	6.25381		4.52179	10.5952	1.32442	8.7971		13.89		-1		-0.0107527	0	1	0	0	2	5000	1	4	42300.7
8/1/2018	64	250	9189	38291.2	69	3.57		14.45		Hubei_Wuhan	Hubei	Private sector		6615	2015-05-18	2018	8	234	703	2015	5	39	3.66356	31787	0		681	9.12576	5.52146		4.23411	10.553	1.27257	8.7971		14.34		-23		-0.25	0	1	0	0	2	5000	1	4	42730.4
9/1/2018	64	1678.97	10384	40460.9	114	3.52		14.41		Hubei_Wuhan	Hubei	Private sector		6615	2015-05-18	2018	9	234	704	2015	5	40	3.68888	9189	0		681	9.24802	7.42594		4.7362	10.6081	1.25846	8.7971		14.45		45		0.652174	0	1	0	0	2	5000	1	4	43342.3
10/1/2018	64	-140	8445	36726.6	98	2.77				Hubei_Wuhan	Hubei	Private sector		6615	2015-05-18	2018	10	235	705	2015	5	41	3.71357	10384	0		681	9.04133			4.58497	10.5113	1.01885	8.7971		14.41		-16		-0.140351	0	1	0	0	2	5000	1	4	43650.5
7/1/2017	65	61.92	1453	10084	16	6.73	12.97	12.8	112	Guangdong_Shenzhen	Guangdong	Private sector	Withdrawal difficulty	9000	2015-03-01	2017	7	230	690	2015	3	28	3.33221	1550.5	0		678	7.28139	4.12584	4.7185	2.77259	9.21871	1.90657	9.10498	2.56264	12.73	-12	-7	-0.0967742	-0.304348	0	1	0	0	2	5000	1	4	113402
8/1/2017	65	31.82	1329	10067.1	19	6.57	11.36	12.65	117	Guangdong_Shenzhen	Guangdong	Private sector	Withdrawal difficulty	9000	2015-03-01	2017	8	230	691	2015	3	29	3.3673	1453	0		678	7.19218	3.46009	4.76217	2.94444	9.21703	1.88251	9.10498	2.4301	12.8	5	3	0.0446429	0.1875	0	1	0	0	2	5000	1	4	114872
9/1/2017	65	-5.79	1658.5	10138	26	7.06	14.42	12.99	115	Guangdong_Shenzhen	Guangdong	Private sector	Withdrawal difficulty	9000	2015-03-01	2017	9	230	692	2015	3	30	3.4012	1329	0		678	7.41367		4.74493	3.2581	9.22404	1.95444	9.10498	2.66862	12.65	-2	7	-0.017094	0.368421	0	1	0	0	2	5000	1	4	116314
10/1/2017	65	-21.91	1703	10484.1	20	6.22	14.43	12.68	118	Guangdong_Shenzhen	Guangdong	Private sector	Withdrawal difficulty	9000	2015-03-01	2017	10	231	693	2015	3	31	3.43399	1658.5	0		678	7.44015		4.77069	2.99573	9.25761	1.82777	9.10498	2.66931	12.99	3	-6	0.026087	-0.230769	0	1	0	0	2	5000	1	4	117307
11/1/2017	65	-52.51	1600.5	11022.5	17	7.51	15.24	13.25	105	Guangdong_Shenzhen	Guangdong	Private sector	Withdrawal difficulty	9000	2015-03-01	2017	11	231	694	2015	3	32	3.46574	1703	0		678	7.37807		4.65396	2.83321	9.3077	2.01624	9.10498	2.72392	12.68	-13	-3	-0.11017	-0.15	0	1	0	0	2	5000	1	4	118474
12/1/2017	65	30	1449	10332.6	26	6.8	13.8	13.01	105	Guangdong_Shenzhen	Guangdong	Private sector	Withdrawal difficulty	9000	2015-03-01	2017	12	231	695	2015	3	33	3.49651	1600.5	0		678	7.27863	3.4012	4.65396	3.2581	9.24306	1.91692	9.10498	2.62467	13.25	0	9	0	0.529412	0	1	0	0	2	5000	1	4	118979
1/1/2018	65	-1	1789	10623.6	26	7.4		13.18		Guangdong_Shenzhen	Guangdong	Private sector	Withdrawal difficulty	9000	2015-03-01	2018	1	232	696	2015	3	34	3.52636	1449	0		678	7.48941			3.2581	9.27083	2.00148	9.10498		13.01		0		0	0	1	0	0	2	5000	1	4	122424
2/1/2018	65	41	1343.5	10585.6	21	6.4		12.93		Guangdong_Shenzhen	Guangdong	Private sector	Withdrawal difficulty	9000	2015-03-01	2018	2	232	697	2015	3	35	3.55535	1789	0		678	7.20303	3.71357		3.04452	9.26725	1.8563	9.10498		13.18		-5		-0.192308	0	1	0	0	2	5000	1	4	123283
3/1/2018	65	20	1662.38	10419.6	20	6.46		13.05		Guangdong_Shenzhen	Guangdong	Private sector	Withdrawal difficulty	9000	2015-03-01	2018	3	232	698	2015	3	36	3.58352	1343.5	0		678	7.41601	2.99573		2.99573	9.25144	1.86563	9.10498		12.93		-1		-0.047619	0	1	0	0	2	5000	1	4	124549
4/1/2018	65	-20	258.01	9156.55	5	5.3		12.11		Guangdong_Shenzhen	Guangdong	Private sector	Withdrawal difficulty	9000	2015-03-01	2018	4	233	699	2015	3	37	3.61092	1662.38	0		678	5.553			1.60944	9.12223	1.66771	9.10498		13.05		-15		-0.75	0	1	0	0	2	5000	1	4	125473
7/1/2017	66	-107.19	4253.62	68631.2	581	6.95	1.35	10.58	3155	Guangdong_Shenzhen	Guangdong	State capital shares	Economic investigation intervention	5000	2015-06-01	2017	7	230	690	2015	6	25	3.21888	7465.76	0		668	8.35553		8.05674	6.36475	11.1365	1.93874	8.51719	0.300105	10.53	-2003	109	-0.388329	0.230932	1	0	0	0	1	5000	1	2	113402
8/1/2017	66	-16.75	2747.41	62145.8	417	5.21	0.82	9.07	3337	Guangdong_Shenzhen	Guangdong	State capital shares	Economic investigation intervention	5000	2015-06-01	2017	8	230	691	2015	6	26	3.2581	4253.62	0		668	7.91841		8.11283	6.03309	11.0372	1.65058	8.51719	-0.19845	10.58	182	-164	0.0576862	-0.282272	1	0	0	0	1	5000	1	2	114872
9/1/2017	66	-53.44	6667.39	53210.1	447	3.51	2.07	9.82	1567	Guangdong_Shenzhen	Guangdong	State capital shares	Economic investigation intervention	5000	2015-06-01	2017	9	230	692	2015	6	27	3.29584	2747.41	0		668	8.80498		7.35692	6.10256	10.882	1.25562	8.51719	0.727549	9.07	-1770	30	-0.530416	0.0719424	1	0	0	0	1	5000	1	2	116314
10/1/2017	66	-63.89	5456.73	62546.5	676	3.72	2.81	9.57	1939	Guangdong_Shenzhen	Guangdong	State capital shares	Economic investigation intervention	5000	2015-06-01	2017	10	231	693	2015	6	28	3.33221	6667.39	0		668	8.6046		7.56993	6.51619	11.0437	1.31372	8.51719	1.03319	9.82	372	229	0.237396	0.512304	1	0	0	0	1	5000	1	2	117307
11/1/2017	66	-212.45	6709.91	47914.7	893	4.94	2.89	9.8	2324	Guangdong_Shenzhen	Guangdong	State capital shares	Economic investigation intervention	5000	2015-06-01	2017	11	231	694	2015	6	29	3.3673	5456.73	0		668	8.81134		7.75105	6.79459	10.7772	1.59736	8.51719	1.06126	9.57	385	217	0.198556	0.321006	1	0	0	0	1	5000	1	2	118474
12/1/2017	66	-288.08	5377.77	40977.9	2703	4.05	2.92	9.43	1839	Guangdong_Shenzhen	Guangdong	State capital shares	Economic investigation intervention	5000	2015-06-01	2017	12	231	695	2015	6	30	3.4012	6709.91	0		668	8.59003		7.51698	7.90212	10.6208	1.39872	8.51719	1.07158	9.8	-485	1810	-0.208692	2.02688	1	0	0	0	1	5000	1	2	118979
1/1/2018	66	56.89	7877.07	36851.6	2703	3.95		9.4		Guangdong_Shenzhen	Guangdong	State capital shares	Economic investigation intervention	5000	2015-06-01	2018	1	232	696	2015	6	31	3.43399	5377.77	0		668	8.97171	4.04112		7.90212	10.5146	1.37372	8.51719		9.43		0		0	1	0	0	0	1	5000	1	2	122424
2/1/2018	66	-425.73	6191.05	29664.7	5870	2.78		9.5		Guangdong_Shenzhen	Guangdong	State capital shares	Economic investigation intervention	5000	2015-06-01	2018	2	232	697	2015	6	32	3.46574	7877.07	0		668	8.73086			8.67761	10.2977	1.02245	8.51719		9.4		3167		1.17166	1	0	0	0	1	5000	1	2	123283
3/1/2018	66	463.96	7640.5	21601.4	2874	4.78		9.92		Guangdong_Shenzhen	Guangdong	State capital shares	Economic investigation intervention	5000	2015-06-01	2018	3	232	698	2015	6	33	3.49651	6191.05	0		668	8.94122	6.1398		7.96346	9.98051	1.56444	8.51719		9.5		-2996		-0.510392	1	0	0	0	1	5000	1	2	124549
4/1/2018	66	-24.31	8766.25	17937.5	168	5.55		10.21		Guangdong_Shenzhen	Guangdong	State capital shares	Economic investigation intervention	5000	2015-06-01	2018	4	233	699	2015	6	34	3.52636	7640.5	0		668	9.07867			5.12396	9.79465	1.7138	8.51719		9.92		-2706		-0.941545	1	0	0	0	1	5000	1	2	125473
5/1/2018	66	1098.26	15284.2	28998.7	187	4		9.95		Guangdong_Shenzhen	Guangdong	State capital shares	Economic investigation intervention	5000	2015-06-01	2018	5	233	700	2015	6	35	3.55535	8766.25	0		668	9.63457	7.00148		5.23111	10.275	1.3863	8.51719		10.21		19		0.113095	1	0	0	0	1	5000	1	2	126797
6/1/2018	66	-220.69	4906.43	25766.9	126	4.89		10.87		Guangdong_Shenzhen	Guangdong	State capital shares	Economic investigation intervention	5000	2015-06-01	2018	6	233	701	2015	6	36	3.58352	15284.2	0		668	8.4983			4.83628	10.1569	1.58719	8.51719		9.95		-61		-0.326203	1	0	0	0	1	5000	1	2	129547
7/1/2017	67	66.26	3132.69	13287.9	171	4.58	3.06	9.01	1023	Guangdong_Dongguan (a city in Guangdong Province)	Guangdong	Venture capital system		1001	2014-10-16	2017	7	230	690	2014	10	33	3.49651	2075.42	0		680	8.04965	4.19359	6.93049	5.14166	9.49461	1.5217	6.90876	1.11841	8.95	123	40	0.136667	0.305343	0	0	1	0	3	5000	0	1	113402
8/1/2017	67	68.16	2900.05	14129.2	181	4.38	2.68	8.96	1082	Guangdong_Dongguan (a city in Guangdong Province)	Guangdong	Venture capital system		1001	2014-10-16	2017	8	230	691	2014	10	34	3.52636	3132.69	0		680	7.97248	4.22186	6.98657	5.1985	9.556	1.47705	6.90876	0.985817	9.01	59	10	0.0576735	0.0584795	0	0	1	0	3	5000	0	1	114872
9/1/2017	67	74.53	2943.14	13881.7	180	5.56	3.16	9.28	930	Guangdong_Dongguan (a city in Guangdong Province)	Guangdong	Venture capital system		1001	2014-10-16	2017	9	230	692	2014	10	35	3.55535	2900.05	0		680	7.98723	4.3112	6.83519	5.19296	9.53833	1.7156	6.90876	1.15057	8.96	-152	-1	-0.140481	-0.0055249	0	0	1	0	3	5000	0	1	116314
10/1/2017	67	166.46	2869.93	13350.2	188	6.71	3.28	9.6	876	Guangdong_Dongguan (a city in Guangdong Province)	Guangdong	Venture capital system		1001	2014-10-16	2017	10	231	693	2014	10	36	3.58352	2943.14	0		680	7.96204	5.11475	6.77537	5.23644	9.49929	1.9036	6.90876	1.18784	9.28	-54	8	-0.0580645	0.0444444	0	0	1	0	3	5000	0	1	117307
11/1/2017	67	-1.4	2690.43	13652.6	179	6.68	2.63	9.61	1023	Guangdong_Dongguan (a city in Guangdong Province)	Guangdong	Venture capital system		1001	2014-10-16	2017	11	231	694	2014	10	37	3.61092	2869.93	0		680	7.89746		6.93049	5.18739	9.52169	1.89912	6.90876	0.966984	9.6	147	-9	0.167808	-0.0478723	0	0	1	0	3	5000	0	1	118474
12/1/2017	67	6.03	2389.85	13663.3	179	6.65	2.51	9.59	953	Guangdong_Dongguan (a city in Guangdong Province)	Guangdong	Venture capital system		1001	2014-10-16	2017	12	231	695	2014	10	38	3.63759	2690.43	0		680	7.77899	1.79675	6.85961	5.18739	9.52247	1.89462	6.90876	0.920283	9.61	-70	0	-0.0684262	0	0	0	1	0	3	5000	0	1	118979
1/1/2018	67	-13.2	2481.07	13092	179	6.98		9.68		Guangdong_Dongguan (a city in Guangdong Province)	Guangdong	Venture capital system		1001	2014-10-16	2018	1	232	696	2014	10	39	3.66356	2389.85	0		680	7.81644			5.18739	9.47975	1.94305	6.90876		9.59		0		0	0	0	1	0	3	5000	0	1	122424
2/1/2018	67	28.42	2160.48	13304.8	139	6.97		9.69		Guangdong_Dongguan (a city in Guangdong Province)	Guangdong	Venture capital system		1001	2014-10-16	2018	2	232	697	2014	10	40	3.68888	2481.07	0		680	7.67809	3.34709		4.93447	9.49588	1.94162	6.90876		9.68		-40		-0.223464	0	0	1	0	3	5000	0	1	123283
3/1/2018	67	-9.88	2953.11	14221.1	201	7.53		9.86		Guangdong_Dongguan (a city in Guangdong Province)	Guangdong	Venture capital system		1001	2014-10-16	2018	3	232	698	2014	10	41	3.71357	2160.48	0		680	7.99061			5.3033	9.56249	2.0189	6.90876		9.69		62		0.446043	0	0	1	0	3	5000	0	1	124549
4/1/2018	67	-66.89	3231.6	15715.4	304	11.42		10.69		Guangdong_Dongguan (a city in Guangdong Province)	Guangdong	Venture capital system		1001	2014-10-16	2018	4	233	699	2014	10	42	3.73767	2953.11	0		680	8.08073			5.71703	9.66239	2.43537	6.90876		9.86		103		0.512438	0	0	1	0	3	5000	0	1	125473
5/1/2018	67	-85.5	2882.44	15703.2	232	10.31		10.54		Guangdong_Dongguan (a city in Guangdong Province)	Guangdong	Venture capital system		1001	2014-10-16	2018	5	233	700	2014	10	43	3.7612	3231.6	0		680	7.96639			5.44674	9.66162	2.33311	6.90876		10.69		-72		-0.236842	0	0	1	0	3	5000	0	1	126797
6/1/2018	67	-26.49	1792.3	14849.7	152	11.81		10.94		Guangdong_Dongguan (a city in Guangdong Province)	Guangdong	Venture capital system		1001	2014-10-16	2018	6	233	701	2014	10	44	3.78419	2882.44	0		680	7.49125			5.02388	9.60573	2.46895	6.90876		10.54		-80		-0.344828	0	0	1	0	3	5000	0	1	129547
7/1/2018	67	470	1818.9	14628.9	104	9.31		10.46		Guangdong_Dongguan (a city in Guangdong Province)	Guangdong	Venture capital system		1001	2014-10-16	2018	7	234	702	2014	10	45	3.80666	1792.3	0		680	7.50599	6.15273		4.64439	9.59076	2.23109	6.90876		10.94		-48		-0.31579	0	0	1	0	3	5000	0	1	131593
8/1/2018	67	-19.06	1452.6	14687.1	52	6.58		9.72		Guangdong_Dongguan (a city in Guangdong Province)	Guangdong	Venture capital system		1001	2014-10-16	2018	8	234	703	2014	10	46	3.82864	1818.9	0		680	7.28111			3.95124	9.59473	1.88403	6.90876		10.46		-52		-0.5	0	0	1	0	3	5000	0	1	133663
9/1/2018	67	87.96	1722	13883.6	75	8.83		10.53		Guangdong_Dongguan (a city in Guangdong Province)	Guangdong	Venture capital system		1001	2014-10-16	2018	9	234	704	2014	10	47	3.85015	1452.6	0		680	7.45124	4.47688		4.31749	9.53847	2.17815	6.90876		9.72		23		0.442308	0	0	1	0	3	5000	0	1	135130
10/1/2018	67	-36.48	1694.2	13743.1	72	8.31				Guangdong_Dongguan (a city in Guangdong Province)	Guangdong	Venture capital system		1001	2014-10-16	2018	10	235	705	2014	10	48	3.8712	1722	0		680	7.43497			4.27667	9.52829	2.11746	6.90876		10.53		-3		-0.04	0	0	1	0	3	5000	0	1	136311
10/1/2017	68	-1.29	535.03	5616.1	28	6	7.13	9.8	75	Jiangsu_Nanjing	Jiangsu	Private sector		1000	2015-09-01	2017	10	231	693	2015	9	25	3.21888	575	0		692	6.28232		4.31749	3.33221	8.63339	1.79176	6.90775	1.96431	9.93	-32	-1	-0.299065	-0.0344828	0	1	0	0	2	5000	0	1	94763.8
11/1/2017	68	118.11	1465	5718.46	62	6	14.36	9.77	102	Jiangsu_Nanjing	Jiangsu	Private sector		1000	2015-09-01	2017	11	231	694	2015	9	26	3.2581	535.03	0		692	7.28961	4.77162	4.62497	4.12713	8.65146	1.79176	6.90775	2.66445	9.8	27	34	0.36	1.21429	0	1	0	0	2	5000	0	1	101650
12/1/2017	68	-193.2	1301	5892.42	33	6	10.49	9	124	Jiangsu_Nanjing	Jiangsu	Private sector		1000	2015-09-01	2017	12	231	695	2015	9	27	3.29584	1465	0		692	7.17089		4.82028	3.49651	8.68142	1.79176	6.90775	2.35042	9.77	22	-29	0.215686	-0.467742	0	1	0	0	2	5000	0	1	102113
1/1/2018	68	-40	685	5879.92	33	6		9		Jiangsu_Nanjing	Jiangsu	Private sector		1000	2015-09-01	2018	1	232	696	2015	9	28	3.33221	1301	0		692	6.52942			3.49651	8.6793	1.79176	6.90775		9		0		0	0	1	0	0	2	5000	0	1	104439
2/1/2018	68	-35.3	770	5265.65	29	6		9		Jiangsu_Nanjing	Jiangsu	Private sector		1000	2015-09-01	2018	2	232	697	2015	9	29	3.3673	685	0		692	6.64639			3.3673	8.56896	1.79176	6.90775		9		-4		-0.121212	0	1	0	0	2	5000	0	1	105500
3/1/2018	68		930	5685.94	40	6		9		Jiangsu_Nanjing	Jiangsu	Private sector		1000	2015-09-01	2018	3	232	698	2015	9	30	3.4012	770	0		692	6.83519			3.68888	8.64575	1.79176	6.90775		9		11		0.37931	0	1	0	0	2	5000	0	1	106395
4/1/2018	68		550	5150.96	24	6		9		Jiangsu_Nanjing	Jiangsu	Private sector		1000	2015-09-01	2018	4	233	699	2015	9	31	3.43399	930	0		692	6.30992			3.17805	8.54694	1.79176	6.90775		9		-16		-0.4	0	1	0	0	2	5000	0	1	107446
5/1/2018	68	143.96	1590	5024.96	59	6		9		Jiangsu_Nanjing	Jiangsu	Private sector		1000	2015-09-01	2018	5	233	700	2015	9	32	3.46574	550	0		692	7.37149	4.96953		4.07754	8.52217	1.79176	6.90775		9		35		1.45833	0	1	0	0	2	5000	0	1	108332
6/1/2018	68		987	5057.02	31	6		8.97		Jiangsu_Nanjing	Jiangsu	Private sector		1000	2015-09-01	2018	6	233	701	2015	9	33	3.49651	1590	0		692	6.89467			3.43399	8.52853	1.79176	6.90775		9		-28		-0.474576	0	1	0	0	2	5000	0	1	109822
7/1/2018	68	25	465	4972.02	24	6		9		Jiangsu_Nanjing	Jiangsu	Private sector		1000	2015-09-01	2018	7	234	702	2015	9	34	3.52636	987	0		692	6.14204	3.21888		3.17805	8.51158	1.79176	6.90775		8.97		-7		-0.225806	0	1	0	0	2	5000	0	1	110895
8/1/2018	68	20	650	5101.75	26	6		9		Jiangsu_Nanjing	Jiangsu	Private sector		1000	2015-09-01	2018	8	234	703	2015	9	35	3.55535	465	0		692	6.47697	2.99573		3.2581	8.53734	1.79176	6.90775		9		2		0.0833333	0	1	0	0	2	5000	0	1	111934
9/1/2018	68		780.02	4832.02	37	6		9		Jiangsu_Nanjing	Jiangsu	Private sector		1000	2015-09-01	2018	9	234	704	2015	9	36	3.58352	650	0		692	6.65932			3.61092	8.48302	1.79176	6.90775		9		11		0.423077	0	1	0	0	2	5000	0	1	113226
10/1/2018	68		635	4917.02	28	6				Jiangsu_Nanjing	Jiangsu	Private sector		1000	2015-09-01	2018	10	235	705	2015	9	37	3.61092	780.02	0		692	6.45362			3.33221	8.50046	1.79176	6.90775		9		-9		-0.243243	0	1	0	0	2	5000	0	1	114082
7/1/2017	69	407	10246.3	72700.4	149	7.1	3.79	9.73	2706	Guangdong_Shenzhen	Guangdong	State capital shares		3000	2014-10-12	2017	7	230	690	2014	10	33	3.49651	0	1	690	666	9.23467	6.00881	7.90323	5.00395	11.1941	1.96009	8.00637	1.33237	9.66					1	0	0	0	1	5000	0	2	113402
8/1/2017	69	230.97	9868.72	65522.5	141	7.08	3.62	9.16	2729	Guangdong_Shenzhen	Guangdong	State capital shares		3000	2014-10-12	2017	8	230	691	2014	10	34	3.52636	10246.3	0		666	9.19712	5.44229	7.91169	4.94876	11.0901	1.95727	8.00637	1.28647	9.73	23	-8	0.0084996	-0.0536913	1	0	0	0	1	5000	0	2	114872
9/1/2017	69	189.07	5545.12	65448.1	104	5.9	2.39	8.96	2324	Guangdong_Shenzhen	Guangdong	State capital shares		3000	2014-10-12	2017	9	230	692	2014	10	35	3.55535	9868.72	0		666	8.62067	5.24212	7.75105	4.64439	11.089	1.77495	8.00637	0.871294	9.16	-405	-37	-0.148406	-0.262411	1	0	0	0	1	5000	0	2	116314
10/1/2017	69	-5.05	7525.92	69102.2	114	7.25	3	9.78	2507	Guangdong_Shenzhen	Guangdong	State capital shares		3000	2014-10-12	2017	10	231	693	2014	10	36	3.58352	5545.12	0		666	8.92611		7.82684	4.7362	11.1433	1.981	8.00637	1.09861	8.96	183	10	0.0787435	0.0961538	1	0	0	0	1	5000	0	2	117307
11/1/2017	69	-216.32	6578.18	65887.5	108	5.7	2.84	8.95	2320	Guangdong_Shenzhen	Guangdong	State capital shares		3000	2014-10-12	2017	11	231	694	2014	10	37	3.61092	7525.92	0		666	8.79151		7.74932	4.68213	11.0957	1.74047	8.00637	1.0438	9.78	-187	-6	-0.0745911	-0.0526316	1	0	0	0	1	5000	0	2	118474
12/1/2017	69	7.01	9743.68	65786.5	374	6.74	3.66	9.17	2664	Guangdong_Shenzhen	Guangdong	State capital shares		3000	2014-10-12	2017	12	231	695	2014	10	38	3.63759	6578.18	0		666	9.18437	1.94734	7.88758	5.92426	11.0942	1.90806	8.00637	1.29746	8.95	344	266	0.148276	2.46296	1	0	0	0	1	5000	0	2	118979
1/1/2018	69	-347.99	5273.93	54514.2	374	8.49		9.42		Guangdong_Shenzhen	Guangdong	State capital shares		3000	2014-10-12	2018	1	232	696	2014	10	39	3.66356	9743.68	0		666	8.57053			5.92426	10.9062	2.13889	8.00637		9.17		0		0	1	0	0	0	1	5000	0	2	122424
2/1/2018	69	-20	4306.07	52052.6	156	8.62		9.43		Guangdong_Shenzhen	Guangdong	State capital shares		3000	2014-10-12	2018	2	232	697	2014	10	40	3.68888	5273.93	0		666	8.36778			5.04986	10.86	2.15408	8.00637		9.42		-218		-0.582888	1	0	0	0	1	5000	0	2	123283
3/1/2018	69	-71.05	7233.65	44165.4	166	11.63		9.94		Guangdong_Shenzhen	Guangdong	State capital shares		3000	2014-10-12	2018	3	232	698	2014	10	41	3.71357	4306.07	0		666	8.8865			5.11199	10.6957	2.45359	8.00637		9.43		10		0.0641026	1	0	0	0	1	5000	0	2	124549
4/1/2018	69	1.43	11973.5	54768.6	466	11.17		9.83		Guangdong_Shenzhen	Guangdong	State capital shares		3000	2014-10-12	2018	4	233	699	2014	10	42	3.73767	7233.65	0		666	9.39045	0.357675		6.14419	10.9109	2.41323	8.00637		9.94		300		1.80723	1	0	0	0	1	5000	0	2	125473
5/1/2018	69	40.48	8752.74	50615.3	425	11.5		9.88		Guangdong_Shenzhen	Guangdong	State capital shares		3000	2014-10-12	2018	5	233	700	2014	10	43	3.7612	11973.5	0		666	9.07712	3.70081		6.05209	10.832	2.44235	8.00637		9.83		-41		-0.0879828	1	0	0	0	1	5000	0	2	126797
6/1/2018	69	10.01	17700.4	47688.9	796	12.51		9.96		Guangdong_Shenzhen	Guangdong	State capital shares		3000	2014-10-12	2018	6	233	701	2014	10	44	3.78419	8752.74	0		666	9.78134	2.30358		6.6796	10.7725	2.52653	8.00637		9.88		371		0.872941	1	0	0	0	1	5000	0	2	129547
7/1/2018	69	9.25	18483.5	45191.8	680	11.4		9.84		Guangdong_Shenzhen	Guangdong	State capital shares		3000	2014-10-12	2018	7	234	702	2014	10	45	3.80666	17700.4	0		666	9.82463	2.22462		6.52209	10.7187	2.43361	8.00637		9.96		-116		-0.145729	1	0	0	0	1	5000	0	2	131593
8/1/2018	69	-200.01	2082.51	41152.2	61	7.97		9.23		Guangdong_Shenzhen	Guangdong	State capital shares		3000	2014-10-12	2018	8	234	703	2014	10	46	3.82864	18483.5	0		666	7.64133			4.11087	10.625	2.07569	8.00637		9.84		-619		-0.910294	1	0	0	0	1	5000	0	2	133663
9/1/2018	69		1341.97	39697.4	62	12		9.5		Guangdong_Shenzhen	Guangdong	State capital shares		3000	2014-10-12	2018	9	234	704	2014	10	47	3.85015	2082.51	0		666	7.20189			4.12713	10.589	2.48491	8.00637		9.23		1		0.0163934	1	0	0	0	1	5000	0	2	135130
10/1/2018	69	-100	2263.57	37035.2	63	10.84				Guangdong_Shenzhen	Guangdong	State capital shares		3000	2014-10-12	2018	10	235	705	2014	10	48	3.8712	1341.97	0		666	7.7247			4.14314	10.5196	2.38324	8.00637		9.5		1		0.016129	1	0	0	0	1	5000	0	2	136311
8/1/2017	70	54.53	4042.3	16194.5	11	4.76	3.92	12.76	1031	Guangdong_Shenzhen	Guangdong	State capital shares	Deferred payment	5000	2014-10-24	2017	8	230	691	2014	10	34	3.52636	0	1	691	660	8.30457	3.99875	6.93828	2.3979	9.69243	1.56025	8.51719	1.36609	13.24					1	0	0	0	1	5000	1	2	114872
9/1/2017	70	-82.46	3776	18589	14	4.9	3.55	12.79	1064	Guangdong_Shenzhen	Guangdong	State capital shares	Deferred payment	5000	2014-10-24	2017	9	230	692	2014	10	35	3.55535	4042.3	0		660	8.23642		6.96979	2.63906	9.83033	1.58923	8.51719	1.26695	12.76	33	3	0.0320078	0.272727	1	0	0	0	1	5000	1	2	116314
10/1/2017	70	87.5	4740.7	19553.1	15	5.4	4.18	12.79	1133	Guangdong_Shenzhen	Guangdong	State capital shares	Deferred payment	5000	2014-10-24	2017	10	231	693	2014	10	36	3.58352	3776	0		660	8.46394	4.47164	7.03262	2.70805	9.88089	1.6864	8.51719	1.43031	12.79	69	1	0.0648496	0.0714286	1	0	0	0	1	5000	1	2	117307
11/1/2017	70	105.58	4355.5	19648.4	16	5.29	4.14	12.85	1052	Guangdong_Shenzhen	Guangdong	State capital shares	Deferred payment	5000	2014-10-24	2017	11	231	694	2014	10	37	3.61092	4740.7	0		660	8.37919	4.65947	6.95845	2.77259	9.88575	1.66582	8.51719	1.4207	12.79	-81	1	-0.0714916	0.0666667	1	0	0	0	1	5000	1	2	118474
12/1/2017	70	70.83	3890.8	20494.6	56	3.97	4.1	12.37	950	Guangdong_Shenzhen	Guangdong	State capital shares	Deferred payment	5000	2014-10-24	2017	12	231	695	2014	10	38	3.63759	4355.5	0		660	8.26637	4.26028	6.85646	4.02535	9.92792	1.37877	8.51719	1.41099	12.85	-102	40	-0.0969582	2.5	1	0	0	0	1	5000	1	2	118979
1/1/2018	70	76	5071.3	20629.3	56	5.46		12.86		Guangdong_Shenzhen	Guangdong	State capital shares	Deferred payment	5000	2014-10-24	2018	1	232	696	2014	10	39	3.66356	3890.8	0		660	8.53135	4.33073		4.02535	9.93447	1.69745	8.51719		12.37		0		0	1	0	0	0	1	5000	1	2	122424
2/1/2018	70	318	4504.7	21691.9	58	5.87		12.99		Guangdong_Shenzhen	Guangdong	State capital shares	Deferred payment	5000	2014-10-24	2018	2	232	697	2014	10	40	3.68888	5071.3	0		660	8.41288	5.76205		4.06044	9.98469	1.76985	8.51719		12.86		2		0.0357143	1	0	0	0	1	5000	1	2	123283
3/1/2018	70		6813.7	23801.6	100	5		12.67		Guangdong_Shenzhen	Guangdong	State capital shares	Deferred payment	5000	2014-10-24	2018	3	232	698	2014	10	41	3.71357	4504.7	0		660	8.82669			4.60517	10.0775	1.60944	8.51719		12.99		42		0.724138	1	0	0	0	1	5000	1	2	124549
10/1/2017	71		232.9	7236.83	5	2.7	1.23	7.76	189	Guangdong_Shenzhen	Guangdong	Private sector	Suspension of tender	10000	2016-07-18	2017	10	231	693	2016	7	15	2.70805	209.3	0		692	5.45061		5.24175	1.60944	8.88694	0.993252	9.21034	0.207015	8.68	-45	2	-0.192308	0.666667	0	1	0	0	2	5000	1	4	117307
11/1/2017	71	10.58	196.46	6406.42	10	2.82	1.02	8.07	193	Guangdong_Shenzhen	Guangdong	Private sector	Suspension of tender	10000	2016-07-18	2017	11	231	694	2016	7	16	2.77259	232.9	0		692	5.28046	2.35897	5.26269	2.30259	8.76506	1.03674	9.21034	0.0198036	7.76	4	5	0.021164	1	0	1	0	0	2	5000	1	4	118474
12/1/2017	71	10.91	1199.34	4559.85	720	7.26	4.7	10.66	255	Guangdong_Shenzhen	Guangdong	Private sector	Suspension of tender	10000	2016-07-18	2017	12	231	695	2016	7	17	2.83321	196.46	0		692	7.08953	2.38968	5.54126	6.57925	8.42505	1.98238	9.21034	1.54756	8.07	62	710	0.321244	71	0	1	0	0	2	5000	1	4	118979
1/1/2018	71	20.5	872.58	3021.83	720	9.15		11.16		Guangdong_Shenzhen	Guangdong	Private sector	Suspension of tender	10000	2016-07-18	2018	1	232	696	2016	7	18	2.89037	1199.34	0		692	6.77145	3.02042		6.57925	8.01362	2.21375	9.21034		10.66		0		0	0	1	0	0	2	5000	1	4	122424
2/1/2018	71	-11.39	320.72	2443.76	426	10.12		11.17		Guangdong_Shenzhen	Guangdong	Private sector	Suspension of tender	10000	2016-07-18	2018	2	232	697	2016	7	19	2.94444	872.58	0		692	5.77057			6.05444	7.80129	2.31451	9.21034		11.16		-294		-0.408333	0	1	0	0	2	5000	1	4	123283
3/1/2018	71	-2.25	797.73	2512.03	777	10.31		10.9		Guangdong_Shenzhen	Guangdong	Private sector	Suspension of tender	10000	2016-07-18	2018	3	232	698	2016	7	20	2.99573	320.72	0		692	6.68177			6.65544	7.82885	2.33311	9.21034		11.17		351		0.823944	0	1	0	0	2	5000	1	4	124549
4/1/2018	71	-20.43	484.14	2458.32	433	10.48		10.73		Guangdong_Shenzhen	Guangdong	Private sector	Suspension of tender	10000	2016-07-18	2018	4	233	699	2016	7	21	3.04452	797.73	0		692	6.18237			6.07074	7.80723	2.34947	9.21034		10.9		-344		-0.442728	0	1	0	0	2	5000	1	4	125473
5/1/2018	71	-2.3	317.8	2329.53	28	12		11		Guangdong_Shenzhen	Guangdong	Private sector	Suspension of tender	10000	2016-07-18	2018	5	233	700	2016	7	22	3.09104	484.14	0		692	5.76142			3.33221	7.75342	2.48491	9.21034		10.73		-405		-0.935335	0	1	0	0	2	5000	1	4	126797
7/1/2017	72	45.71	5900	60176.6	66	8.39	6.82	12.55	865	Guangdong_Shenzhen	Guangdong	State-owned holdings	Close down	5000	2015-05-15	2017	7	230	690	2015	5	26	3.2581	7430	0		679	8.68271	3.82232	6.76273	4.18966	11.005	2.12704	8.51719	1.91986	13.15	-642	-16	-0.426012	-0.195122	1	0	0	0	1	5000	1	2	113402
8/1/2017	72	-71.37	6615	60879.1	73	7.36	3.54	12.02	1870	Guangdong_Shenzhen	Guangdong	State-owned holdings	Close down	5000	2015-05-15	2017	8	230	691	2015	5	27	3.29584	5900	0		679	8.7971		7.53369	4.29046	11.0167	1.99606	8.51719	1.26413	12.55	1005	7	1.16185	0.106061	1	0	0	0	1	5000	1	2	114872
9/1/2017	72	32.6	5180	61049.3	65	7.8	3.24	12.03	1597	Guangdong_Shenzhen	Guangdong	State-owned holdings	Close down	5000	2015-05-15	2017	9	230	692	2015	5	28	3.33221	6615	0		679	8.55256	3.48431	7.37588	4.17439	11.0194	2.05412	8.51719	1.17557	12.02	-273	-8	-0.145989	-0.109589	1	0	0	0	1	5000	1	2	116314
10/1/2017	72	82.77	5185	60046.8	64	7.62	3.44	12	1507	Guangdong_Shenzhen	Guangdong	State-owned holdings	Close down	5000	2015-05-15	2017	10	231	693	2015	5	29	3.3673	5180	0		679	8.55353	4.41607	7.31788	4.15888	11.0029	2.03078	8.51719	1.23547	12.03	-90	-1	-0.0563557	-0.0153846	1	0	0	0	1	5000	1	2	117307
11/1/2017	72	58.77	6410	59704.5	74	6.9	3.51	11.65	1825	Guangdong_Shenzhen	Guangdong	State-owned holdings	Close down	5000	2015-05-15	2017	11	231	694	2015	5	30	3.4012	5185	0		679	8.76562	4.07363	7.50934	4.30406	10.9972	1.93152	8.51719	1.25562	12	318	10	0.211015	0.15625	1	0	0	0	1	5000	1	2	118474
12/1/2017	72	39.42	5330	58262.4	63	7.78	3.17	12.12	1682	Guangdong_Shenzhen	Guangdong	State-owned holdings	Close down	5000	2015-05-15	2017	12	231	695	2015	5	31	3.43399	6410	0		679	8.58111	3.67427	7.42774	4.14314	10.9727	2.05156	8.51719	1.15373	11.65	-143	-11	-0.0783562	-0.148649	1	0	0	0	1	5000	1	2	118979
1/1/2018	72	304.99	5090	53634.4	63	7.61		12.08		Guangdong_Shenzhen	Guangdong	State-owned holdings	Close down	5000	2015-05-15	2018	1	232	696	2015	5	32	3.46574	5330	0		679	8.53503	5.72028		4.14314	10.89	2.02946	8.51719		12.12		0		0	1	0	0	0	1	5000	1	2	122424
2/1/2018	72	-320	6985	53379.3	80	7.63		12.06		Guangdong_Shenzhen	Guangdong	State-owned holdings	Close down	5000	2015-05-15	2018	2	232	697	2015	5	33	3.49651	5090	0		679	8.85152			4.38203	10.8852	2.03209	8.51719		12.08		17		0.269841	1	0	0	0	1	5000	1	2	123283
3/1/2018	72	-100	6705	51674.2	77	7.12		11.84		Guangdong_Shenzhen	Guangdong	State-owned holdings	Close down	5000	2015-05-15	2018	3	232	698	2015	5	34	3.52636	6985	0		679	8.81061			4.3438	10.8527	1.96291	8.51719		12.06		-3		-0.0375	1	0	0	0	1	5000	1	2	124549
4/1/2018	72	-165	6910	52049.1	76	7.26		11.87		Guangdong_Shenzhen	Guangdong	State-owned holdings	Close down	5000	2015-05-15	2018	4	233	699	2015	5	35	3.55535	6705	0		679	8.84073			4.33073	10.8599	1.98238	8.51719		11.84		-1		-0.012987	1	0	0	0	1	5000	1	2	125473
7/1/2017	73	-94.95	3966.1	10373.1	189	3.31	3.66	12.46	1085	Beijing_Haidian	Beijing	Private sector		5000	2014-04-23	2017	7	230	690	2014	4	39	3.66356	5453.1	0		675	8.28554		6.98933	5.24175	9.24698	1.19695	8.51719	1.29746	12.83	-120	-13	-0.0995851	-0.0643564	0	1	0	0	2	5000	1	2	60950.2
8/1/2017	73	63.3	3161.15	12520.6	150	3.09	2.94	12.45	1076	Beijing_Haidian	Beijing	Private sector		5000	2014-04-23	2017	8	230	691	2014	4	40	3.68888	3966.1	0		675	8.05869	4.14788	6.98101	5.01063	9.43513	1.12817	8.51719	1.07841	12.46	-9	-39	-0.0082949	-0.206349	0	1	0	0	2	5000	1	2	61668.2
9/1/2017	73	-49.65	4876.05	12435.9	180	3.03	4.28	12.44	1139	Beijing_Haidian	Beijing	Private sector		5000	2014-04-23	2017	9	230	692	2014	4	41	3.71357	3161.15	0		675	8.49209		7.03791	5.19296	9.42835	1.10856	8.51719	1.45395	12.45	63	30	0.0585502	0.2	0	1	0	0	2	5000	1	2	62363.4
10/1/2017	73	-312.74	3097.8	12326.2	126	3.12	3.23	12.38	958	Beijing_Haidian	Beijing	Private sector		5000	2014-04-23	2017	10	231	693	2014	4	42	3.73767	4876.05	0		675	8.03845		6.86485	4.83628	9.41948	1.13783	8.51719	1.17248	12.44	-181	-54	-0.158911	-0.3	0	1	0	0	2	5000	1	2	62402.1
11/1/2017	73	20.04	4621.25	13057.7	185	3.28	3.63	12.82	1272	Beijing_Haidian	Beijing	Private sector		5000	2014-04-23	2017	11	231	694	2014	4	43	3.7612	3097.8	0		675	8.43842	2.99773	7.14835	5.22036	9.47714	1.18784	8.51719	1.28923	12.38	314	59	0.327766	0.468254	0	1	0	0	2	5000	1	2	62719.7
12/1/2017	73	15.81	5960	14023.3	199	3.13	4.3	12.66	1385	Beijing_Haidian	Beijing	Private sector		5000	2014-04-23	2017	12	231	695	2014	4	44	3.78419	4621.25	0		675	8.69282	2.76064	7.23346	5.29331	9.54848	1.14103	8.51719	1.45861	12.82	113	14	0.0888365	0.0756757	0	1	0	0	2	5000	1	2	63382.6
7/1/2017	74		4420	9264.01	17	2.62	36.23	10	122	Shandong_Linyi	Shandong	Private sector		1000	2014-04-16	2017	7	230	690	2014	4	39	3.66356	3346	0		658	8.3939		4.80402	2.83321	9.13389	0.963175	6.90775	3.58989	10	8	-4	0.0701754	-0.190476	0	1	0	0	2	5000	0	1	65778.5
8/1/2017	74		3470	9914.48	20	2.79	31.55	10	110	Shandong_Linyi	Shandong	Private sector		1000	2014-04-16	2017	8	230	691	2014	4	40	3.68888	4420	0		658	8.15191		4.70048	2.99573	9.20175	1.02604	6.90775	3.45157	10	-12	3	-0.0983607	0.176471	0	1	0	0	2	5000	0	1	66257.8
9/1/2017	74		3786	10447.6	23	2.65	31.03	10	122	Shandong_Linyi	Shandong	Private sector		1000	2014-04-16	2017	9	230	692	2014	4	41	3.71357	3470	0		658	8.23907		4.80402	3.13549	9.25413	0.97456	6.90775	3.43495	10	12	3	0.109091	0.15	0	1	0	0	2	5000	0	1	66763.9
10/1/2017	74		4070	10847	19	2.82	32.3	9.88	126	Shandong_Linyi	Shandong	Private sector		1000	2014-04-16	2017	10	231	693	2014	4	42	3.73767	3786	0		658	8.3114		4.83628	2.94444	9.29164	1.03674	6.90775	3.47507	10	4	-4	0.0327869	-0.173913	0	1	0	0	2	5000	0	1	67079.3
11/1/2017	74		4010	10925.1	24	2.18	34.27	9	117	Shandong_Linyi	Shandong	Private sector		1000	2014-04-16	2017	11	231	694	2014	4	43	3.7612	4070	0		658	8.29655		4.76217	3.17805	9.29882	0.779325	6.90775	3.53427	9.88	-9	5	-0.0714286	0.263158	0	1	0	0	2	5000	0	1	67428.8
12/1/2017	74		3164	10104	27	3	27.28	9	116	Shandong_Linyi	Shandong	Private sector		1000	2014-04-16	2017	12	231	695	2014	4	44	3.78419	4010	0		658	8.05959		4.75359	3.29584	9.22069	1.09861	6.90775	3.30615	9	-1	3	-0.008547	0.125	0	1	0	0	2	5000	0	1	67576
1/1/2018	74		2685	6684	27	2.29		9		Shandong_Linyi	Shandong	Private sector		1000	2014-04-16	2018	1	232	696	2014	4	45	3.80666	3164	0		658	7.89544			3.29584	8.80747	0.828552	6.90775		9		0		0	0	1	0	0	2	5000	0	1	68832.7
2/1/2018	74		2429	11920	27	3.17		9		Shandong_Linyi	Shandong	Private sector		1000	2014-04-16	2018	2	232	697	2014	4	46	3.82864	2685	0		658	7.79523			3.29584	9.38597	1.15373	6.90775		9		0		0	0	1	0	0	2	5000	0	1	69438.6
3/1/2018	74		941.04		4	2.89		9		Shandong_Linyi	Shandong	Private sector		1000	2014-04-16	2018	3	232	698	2014	4	47	3.85015	2429	0		658	6.84699			1.3863		1.06126	6.90775		9		-23		-0.851852	0	1	0	0	2	5000	0	1	70012.1
7/1/2017	75	-60.75	1410	3893.16	18	2.11	6.32	7.55	223	Beijing_The rising sun	Beijing	Venture capital system		1712	2014-07-31	2017	7	230	690	2014	7	36	3.58352	2192	0		671	7.25134		5.40717	2.89037	8.26698	0.746688	7.44542	1.84372	7.6	-71	-19	-0.241497	-0.513513	0	0	1	0	3	5000	0	1	60950.2
8/1/2017	75	30.38	1615	3521.46	32	2.12	6.79	7.56	238	Beijing_The rising sun	Beijing	Venture capital system		1712	2014-07-31	2017	8	230	691	2014	7	37	3.61092	1410	0		671	7.38709	3.41378	5.47227	3.46574	8.16663	0.751417	7.44542	1.91545	7.55	15	14	0.0672646	0.777778	0	0	1	0	3	5000	0	1	61668.2
9/1/2017	75		2215	4153.82	34	2.57	8.82	7.73	251	Beijing_The rising sun	Beijing	Venture capital system		1712	2014-07-31	2017	9	230	692	2014	7	38	3.63759	1615	0		671	7.70301		5.52545	3.52636	8.33178	0.943906	7.44542	2.17702	7.56	13	2	0.0546218	0.0625	0	0	1	0	3	5000	0	1	62363.4
10/1/2017	75	-20.25	1060	3532.65	21	2.5	5.38	7.75	197	Beijing_The rising sun	Beijing	Venture capital system		1712	2014-07-31	2017	10	231	693	2014	7	39	3.66356	2215	0		671	6.96602		5.2832	3.04452	8.1698	0.916291	7.44542	1.68269	7.73	-54	-13	-0.215139	-0.382353	0	0	1	0	3	5000	0	1	62402.1
11/1/2017	75	-91.88	1810	3437.25	30	2.22	7.9	7.58	229	Beijing_The rising sun	Beijing	Venture capital system		1712	2014-07-31	2017	11	231	694	2014	7	40	3.68888	1060	0		671	7.50108		5.43372	3.4012	8.14243	0.797508	7.44542	2.06686	7.75	32	9	0.162437	0.428571	0	0	1	0	3	5000	0	1	62719.7
12/1/2017	75	-10.13	750	3405.25	29	2.61	4.87	7.66	154	Beijing_The rising sun	Beijing	Venture capital system		1712	2014-07-31	2017	12	231	695	2014	7	41	3.71357	1810	0		671	6.62007		5.03695	3.3673	8.13307	0.959351	7.44542	1.58309	7.58	-75	-1	-0.327511	-0.0333333	0	0	1	0	3	5000	0	1	63382.6
1/1/2018	75	10	1908	3225.05	29	2.72		7.75		Beijing_The rising sun	Beijing	Venture capital system		1712	2014-07-31	2018	1	232	696	2014	7	42	3.73767	750	0		671	7.55381	2.30259		3.3673	8.0787	1.00063	7.44542		7.66		0		0	0	0	1	0	3	5000	0	1	60970.9
2/1/2018	75	30	280	3078.04	8	2.03		7.5		Beijing_The rising sun	Beijing	Venture capital system		1712	2014-07-31	2018	2	232	697	2014	7	43	3.7612	1908	0		671	5.63479	3.4012		2.07944	8.03205	0.708036	7.44542		7.75		-21		-0.724138	0	0	1	0	3	5000	0	1	61554.8
3/1/2018	75		1890	3250.02	36	2.21		7.59		Beijing_The rising sun	Beijing	Venture capital system		1712	2014-07-31	2018	3	232	698	2014	7	44	3.78419	280	0		671	7.54433			3.58352	8.08642	0.792993	7.44542		7.5		28		3.5	0	0	1	0	3	5000	0	1	62052.3
4/1/2018	75	-50	1115	3390.01	18	2.62		7.77		Beijing_The rising sun	Beijing	Venture capital system		1712	2014-07-31	2018	4	233	699	2014	7	45	3.80666	1890	0		671	7.01661			2.89037	8.12859	0.963175	7.44542		7.59		-18		-0.5	0	0	1	0	3	5000	0	1	63039.1
5/1/2018	75	100	2065	3429.99	36	2.37		7.64		Beijing_The rising sun	Beijing	Venture capital system		1712	2014-07-31	2018	5	233	700	2014	7	46	3.82864	1115	0		671	7.63288	4.60517		3.58352	8.14031	0.86289	7.44542		7.77		18		1	0	0	1	0	3	5000	0	1	63500
6/1/2018	75		820	3429.99	13	2.37		7.68		Beijing_The rising sun	Beijing	Venture capital system		1712	2014-07-31	2018	6	233	701	2014	7	47	3.85015	2065	0		671	6.7093			2.56495	8.14031	0.86289	7.44542		7.64		-23		-0.638889	0	0	1	0	3	5000	0	1	64100
7/1/2018	75	-40	1605	3059.99	31	2.09		7.55		Beijing_The rising sun	Beijing	Venture capital system		1712	2014-07-31	2018	7	234	702	2014	7	48	3.8712	820	0		671	7.38088			3.43399	8.02617	0.737165	7.44542		7.68		18		1.38461	0	0	1	0	3	5000	0	1	64933.4
8/1/2018	75	20	560	2900	9	2.62		7.73		Beijing_The rising sun	Beijing	Venture capital system		1712	2014-07-31	2018	8	234	703	2014	7	49	3.89182	1605	0		671	6.32794	2.99573		2.19722	7.97247	0.963175	7.44542		7.55		-22		-0.709677	0	0	1	0	3	5000	0	1	65243.1
9/1/2018	75	20	1795	2560.01	23	2.63		7.73		Beijing_The rising sun	Beijing	Venture capital system		1712	2014-07-31	2018	9	234	704	2014	7	50	3.91202	560	0		671	7.49276	2.99573		3.13549	7.84777	0.966984	7.44542		7.73		14		1.55556	0	0	1	0	3	5000	0	1	66311.6
10/1/2018	75		250	2215.01	5	2				Beijing_The rising sun	Beijing	Venture capital system		1712	2014-07-31	2018	10	235	705	2014	7	51	3.93183	1795	0		671	5.52146			1.60944	7.70301	0.693148	7.44542		7.73		-18		-0.782609	0	0	1	0	3	5000	0	1	66511.5
7/1/2017	76	135.87	10958.7	111830	345	9.79	3.43	9.22	3195	Beijing_Jingshan	Beijing	Private sector	Economic investigation intervention	5000	2011-07-01	2017	7	230	690	2011	7	72	4.27667	10814.6	0		658	9.30189	4.9117	8.06934	5.84354	11.6247	2.28136	8.51719	1.23256	9.2	-378	2	-0.105793	0.0058309	0	1	0	0	2	5000	1	2	60950.2
8/1/2017	76	61.36	12960.2	114553	367	9.81	4.07	9.22	3184	Beijing_Jingshan	Beijing	Private sector	Economic investigation intervention	5000	2011-07-01	2017	8	230	691	2011	7	73	4.29046	10958.7	0		658	9.46964	4.11676	8.06589	5.90536	11.6488	2.2834	8.51719	1.40364	9.22	-11	22	-0.0034429	0.0637681	0	1	0	0	2	5000	1	2	61668.2
9/1/2017	76	801.31	14379.5	123526	402	9.66	4.39	9.19	3273	Beijing_Jingshan	Beijing	Private sector	Economic investigation intervention	5000	2011-07-01	2017	9	230	692	2011	7	74	4.30406	12960.2	0		658	9.57356	6.68625	8.09346	5.99645	11.7242	2.26799	8.51719	1.47933	9.22	89	35	0.0279523	0.0953678	0	1	0	0	2	5000	1	2	62363.4
10/1/2017	76	200.48	16899.9	128235	342	10.06	4.94	9.35	3424	Beijing_Jingshan	Beijing	Private sector	Economic investigation intervention	5000	2011-07-01	2017	10	231	693	2011	7	75	4.31749	14379.5	0		658	9.73506	5.30071	8.13856	5.83481	11.7616	2.30857	8.51719	1.59736	9.19	151	-60	0.046135	-0.149254	0	1	0	0	2	5000	1	2	62402.1
11/1/2017	76	-54.09	12429.7	122900	762	9.21	3.75	9.27	3311	Beijing_Jingshan	Beijing	Private sector	Economic investigation intervention	5000	2011-07-01	2017	11	231	694	2011	7	76	4.33073	16899.9	0		658	9.42784		8.10501	6.63595	11.7191	2.22029	8.51719	1.32176	9.35	-113	420	-0.0330023	1.22807	0	1	0	0	2	5000	1	2	62719.7
12/1/2017	76	94.93	13361.9	125881	3474	9.4	4.05	9.23	3303	Beijing_Jingshan	Beijing	Private sector	Economic investigation intervention	5000	2011-07-01	2017	12	231	695	2011	7	77	4.3438	12429.7	0		658	9.50016	4.55314	8.10259	8.15306	11.7431	2.24071	8.51719	1.39872	9.27	-8	2712	-0.0024162	3.55905	0	1	0	0	2	5000	1	2	63382.6
1/1/2018	76	343.49	12978.4	121300	3474	9.55		9.04		Beijing_Jingshan	Beijing	Private sector	Economic investigation intervention	5000	2011-07-01	2018	1	232	696	2011	7	78	4.35671	13361.9	0		658	9.47104	5.83916		8.15306	11.706	2.25654	8.51719		9.23		0		0	0	1	0	0	2	5000	1	2	60970.9
2/1/2018	76	806.6	14783	122905	5825	12.34		9.51		Beijing_Jingshan	Beijing	Private sector	Economic investigation intervention	5000	2011-07-01	2018	2	232	697	2011	7	79	4.36945	12978.4	0		658	9.60123	6.69283		8.66991	11.7192	2.51285	8.51719		9.04		2351		0.676741	0	1	0	0	2	5000	1	2	61554.8
3/1/2018	76	55.64	15665.7	123157	5693	11.79		9.43		Beijing_Jingshan	Beijing	Private sector	Economic investigation intervention	5000	2011-07-01	2018	3	232	698	2011	7	80	4.38203	14783	0		658	9.65923	4.0189		8.64699	11.7212	2.46725	8.51719		9.51		-132		-0.0226609	0	1	0	0	2	5000	1	2	62052.3
7/1/2017	77	677.36	18914	205059	391	12.31	2.16	13.09	8776	Shanghai_Pudong	Shanghai	Private sector	Economic investigation intervention	20000	2014-07-01	2017	7	230	690	2014	7	36	3.58352	20998.2	0		665	9.84766	6.5182	9.07978	5.96871	12.231	2.51041	9.90349	0.770109	12.94	-5807	-41	-0.398203	-0.0949074	0	1	0	0	2	5000	1	4	110666
8/1/2017	77	-373.58	19316.7	210133	329	11.13	1.74	12.87	11115	Shanghai_Pudong	Shanghai	Private sector	Economic investigation intervention	20000	2014-07-01	2017	8	230	691	2014	7	37	3.61092	18914	0		665	9.86872		9.31605	5.79606	12.2555	2.40964	9.90349	0.553886	13.09	2339	-62	0.266522	-0.158568	0	1	0	0	2	5000	1	4	111700
9/1/2017	77	535.26	21545	216928	402	12.68	2.73	13.09	7883	Shanghai_Pudong	Shanghai	Private sector	Economic investigation intervention	20000	2014-07-01	2017	9	230	692	2014	7	38	3.63759	19316.7	0		665	9.9779	6.28275	8.97246	5.99645	12.2873	2.54003	9.90349	1.0043	12.87	-3232	73	-0.290778	0.221885	0	1	0	0	2	5000	1	4	110600
10/1/2017	77	691.21	20021.5	220907	336	12.33	3.07	13	6514	Shanghai_Pudong	Shanghai	Private sector	Economic investigation intervention	20000	2014-07-01	2017	10	231	693	2014	7	39	3.66356	21545	0		665	9.90456	6.53844	8.78171	5.81711	12.3055	2.51204	9.90349	1.12168	13.09	-1369	-66	-0.173665	-0.164179	0	1	0	0	2	5000	1	4	112100
11/1/2017	77	926.31	23773.8	230015	428	12.89	3.93	13.07	6044	Shanghai_Pudong	Shanghai	Private sector	Economic investigation intervention	20000	2014-07-01	2017	11	231	694	2014	7	40	3.68888	20021.5	0		665	10.0763	6.83121	8.70682	6.05912	12.3459	2.55645	9.90349	1.36864	13	-470	92	-0.0721523	0.273809	0	1	0	0	2	5000	1	4	113800
12/1/2017	77	881.93	22042.9	235185	427	11.97	3.79	12.95	5818	Shanghai_Pudong	Shanghai	Private sector	Economic investigation intervention	20000	2014-07-01	2017	12	231	695	2014	7	41	3.71357	23773.8	0		665	10.0008	6.78211	8.66871	6.05678	12.3681	2.4824	9.90349	1.33237	13.07	-226	-1	-0.0373925	-0.0023364	0	1	0	0	2	5000	1	4	112500
1/1/2018	77	321	22606.1	217533	427	11.49		12.86		Shanghai_Pudong	Shanghai	Private sector	Economic investigation intervention	20000	2014-07-01	2018	1	232	696	2014	7	42	3.73767	22042.9	0		665	10.026	5.77144		6.05678	12.2901	2.44148	9.90349		12.95		0		0	0	1	0	0	2	5000	1	4	114800
2/1/2018	77	617.62	21142.2	220996	421	11.78		12.91		Shanghai_Pudong	Shanghai	Private sector	Economic investigation intervention	20000	2014-07-01	2018	2	232	697	2014	7	43	3.7612	22606.1	0		665	9.95903	6.42587		6.04263	12.3059	2.4664	9.90349		12.86		-6		-0.0140515	0	1	0	0	2	5000	1	4	113800
3/1/2018	77	437.98	23091.9	225505	968	11.58		12.85		Shanghai_Pudong	Shanghai	Private sector	Economic investigation intervention	20000	2014-07-01	2018	3	232	698	2014	7	44	3.78419	21142.2	0		665	10.0472	6.08217		6.87523	12.3261	2.44928	9.90349		12.91		547		1.29929	0	1	0	0	2	5000	1	4	114900
7/1/2017	78	227.63	21447.6	80930.2	1436	3.4	3.92	11.06	5476	Guangdong_Shenzhen	Guangdong	Private sector	Economic investigation intervention	5000	2013-04-01	2017	7	230	690	2013	4	51	3.93183	19642.2	0		671	9.97337	5.42772	8.60813	7.26962	11.3013	1.22378	8.51719	1.36609	11.18	-57	62	-0.0103018	0.0451237	0	1	0	0	2	5000	1	2	113402
8/1/2017	78	55.69	23623.8	85412.7	1551	3.26	3.25	11.14	7273	Guangdong_Shenzhen	Guangdong	Private sector	Economic investigation intervention	5000	2013-04-01	2017	8	230	691	2013	4	52	3.95124	21447.6	0		671	10.07	4.0198	8.89192	7.34666	11.3552	1.18173	8.51719	1.17866	11.06	1797	115	0.328159	0.0800836	0	1	0	0	2	5000	1	2	114872
9/1/2017	78	560.11	33222.9	98831.3	2194	4.53	3.4	11.52	9773	Guangdong_Shenzhen	Guangdong	Private sector	Economic investigation intervention	5000	2013-04-01	2017	9	230	692	2013	4	53	3.97029	23623.8	0		671	10.411	6.32813	9.18738	7.69348	11.5012	1.51072	8.51719	1.22378	11.14	2500	643	0.343737	0.414571	0	1	0	0	2	5000	1	2	116314
10/1/2017	78	489.46	33224.1	106406	1991	3.85	3.52	11.35	9440	Guangdong_Shenzhen	Guangdong	Private sector	Economic investigation intervention	5000	2013-04-01	2017	10	231	693	2013	4	54	3.98898	33222.9	0		671	10.411	6.1933	9.15271	7.59639	11.575	1.34807	8.51719	1.25846	11.52	-333	-203	-0.0340735	-0.0925251	0	1	0	0	2	5000	1	2	117307
11/1/2017	78	1637.63	46109.1	125685	3003	4.68	4.14	11.68	11141	Guangdong_Shenzhen	Guangdong	Private sector	Economic investigation intervention	5000	2013-04-01	2017	11	231	694	2013	4	55	4.00733	33224.1	0		671	10.7388	7.401	9.31839	8.00737	11.7415	1.5433	8.51719	1.4207	11.35	1701	1012	0.180191	0.508287	0	1	0	0	2	5000	1	2	118474
12/1/2017	78	-661.95	43901.1	132297	2937	3.86	3.79	11.41	11595	Guangdong_Shenzhen	Guangdong	Private sector	Economic investigation intervention	5000	2013-04-01	2017	12	231	695	2013	4	56	4.02535	46109.1	0		671	10.6897		9.35833	7.98514	11.7928	1.35067	8.51719	1.33237	11.68	454	-66	0.0407504	-0.021978	0	1	0	0	2	5000	1	2	118979
1/1/2018	78	319.01	41183.9	123865	2937	4.13		11.64		Guangdong_Shenzhen	Guangdong	Private sector	Economic investigation intervention	5000	2013-04-01	2018	1	232	696	2013	4	57	4.04305	43901.1	0		671	10.6258	5.76522		7.98514	11.727	1.41828	8.51719		11.41		0		0	0	1	0	0	2	5000	1	2	122424
2/1/2018	78	3540.04	42479.1	134484	3340	5.77		11.86		Guangdong_Shenzhen	Guangdong	Private sector	Economic investigation intervention	5000	2013-04-01	2018	2	232	697	2013	4	58	4.06044	41183.9	0		671	10.6568	8.17189		8.11373	11.8092	1.75267	8.51719		11.64		403		0.137215	0	1	0	0	2	5000	1	2	123283
3/1/2018	78	-232.08	35359.6	137201	2404	5.24		11.81		Guangdong_Shenzhen	Guangdong	Private sector	Economic investigation intervention	5000	2013-04-01	2018	3	232	698	2013	4	59	4.07754	42479.1	0		671	10.4733			7.78489	11.8292	1.65632	8.51719		11.86		-936		-0.280239	0	1	0	0	2	5000	1	2	124549
7/1/2017	79	-87.62	418.07	22491.1	104	7.9	0.44	12.82	943	Sichuan_Chengdu	Sichuan	Venture capital system	Deferred payment	5000	2012-08-01	2017	7	230	690	2012	8	59	4.07754	317	0		668	6.03565		6.84907	4.64439	10.0209	2.06686	8.51719	-0.820978	12.6	79	41	0.0914352	0.650794	0	0	1	0	3	5000	1	2	46443.3
8/1/2017	79	-62.97	5039.91	23138.1	861	7.23	1.77	12.75	2854	Sichuan_Chengdu	Sichuan	Venture capital system	Deferred payment	5000	2012-08-01	2017	8	230	691	2012	8	60	4.09434	418.07	0		668	8.52514		7.95648	6.75809	10.0492	1.97824	8.51719	0.57098	12.82	1911	757	2.02651	7.27885	0	0	1	0	3	5000	1	2	46795.7
9/1/2017	79	489.75	8178.5	31306.5	918	8.13	3.29	12.85	2483	Sichuan_Chengdu	Sichuan	Venture capital system	Deferred payment	5000	2012-08-01	2017	9	230	692	2012	8	61	4.11087	5039.91	0		668	9.00926	6.1939	7.81722	6.8222	10.3516	2.09556	8.51719	1.19089	12.75	-371	57	-0.129993	0.0662021	0	0	1	0	3	5000	1	2	47316.6
10/1/2017	79	-29.9	6180.9	34093.8	934	7.13	2.79	12.69	2214	Sichuan_Chengdu	Sichuan	Venture capital system	Deferred payment	5000	2012-08-01	2017	10	231	693	2012	8	62	4.12713	8178.5	0		668	8.72922		7.70256	6.83948	10.4369	1.96431	8.51719	1.02604	12.85	-269	16	-0.108337	0.0174292	0	0	1	0	3	5000	1	2	47561.6
11/1/2017	79	483.41	6700.81	34300.1	958	7.06	2.71	12.35	2469	Sichuan_Chengdu	Sichuan	Venture capital system	Deferred payment	5000	2012-08-01	2017	11	231	694	2012	8	63	4.14314	6180.9	0		668	8.80998	6.18086	7.81157	6.86485	10.4429	1.95444	8.51719	0.996949	12.69	255	24	0.115176	0.0256959	0	0	1	0	3	5000	1	2	47886.5
12/1/2017	79	-5	6034.7	33916.8	711	7.27	2.49	11.9	2426	Sichuan_Chengdu	Sichuan	Venture capital system	Deferred payment	5000	2012-08-01	2017	12	231	695	2012	8	64	4.15888	6700.81	0		668	8.70528		7.794	6.56667	10.4317	1.98376	8.51719	0.912283	12.35	-43	-247	-0.017416	-0.257829	0	0	1	0	3	5000	1	2	48124.4
1/1/2018	79	-24.93	8822.4	36709.6	711	4.81		10.34		Sichuan_Chengdu	Sichuan	Venture capital system	Deferred payment	5000	2012-08-01	2018	1	232	696	2012	8	65	4.17439	6034.7	0		668	9.08505			6.56667	10.5108	1.5707	8.51719		11.9		0		0	0	0	1	0	3	5000	1	2	49011.2
2/1/2018	79	407.01	11202	39638.2	844	6.48		11.21		Sichuan_Chengdu	Sichuan	Venture capital system	Deferred payment	5000	2012-08-01	2018	2	232	697	2012	8	66	4.18966	8822.4	0		668	9.32385	6.00884		6.73815	10.5876	1.86872	8.51719		10.34		133		0.18706	0	0	1	0	3	5000	1	2	49393.3
3/1/2018	79	4	7781.5	40025.3	572	5.13		11.78		Sichuan_Chengdu	Sichuan	Venture capital system	Deferred payment	5000	2012-08-01	2018	3	232	698	2012	8	67	4.20469	11202	0		668	8.9595	1.3863		6.34914	10.5973	1.63511	8.51719		11.21		-272		-0.322275	0	0	1	0	3	5000	1	2	49943.6
4/1/2018	79	-76	4754	41065.8	387	6.25		12.21		Sichuan_Chengdu	Sichuan	Venture capital system	Deferred payment	5000	2012-08-01	2018	4	233	699	2012	8	68	4.21951	7781.5	0		668	8.46674			5.95843	10.6229	1.83258	8.51719		11.78		-185		-0.323427	0	0	1	0	3	5000	1	2	50403.1
5/1/2018	79	90	6068.5	41933.8	429	6.69		12.05		Sichuan_Chengdu	Sichuan	Venture capital system	Deferred payment	5000	2012-08-01	2018	5	233	700	2012	8	69	4.23411	4754	0		668	8.71087	4.49981		6.06146	10.6439	1.90061	8.51719		12.21		42		0.108527	0	0	1	0	3	5000	1	2	50850.5
6/1/2018	79	-19.01	4516.36	40139	112	4.66		10.64		Sichuan_Chengdu	Sichuan	Venture capital system	Deferred payment	5000	2012-08-01	2018	6	233	701	2012	8	70	4.2485	6068.5	0		668	8.41546			4.7185	10.6001	1.53902	8.51719		12.05		-317		-0.738928	0	0	1	0	3	5000	1	2	51618.3
7/1/2017	80	-43.06	26251.1	59511.4	1765	2.49	2.08	8.67	12611	Shanghai_Pudong	Shanghai	State capital shares	Dispute	10000	2015-04-02	2017	7	230	690	2015	4	27	3.29584	28808.9	0		671	10.1755		9.44233	7.47591	10.9939	0.912283	9.21034	0.732368	7.65	-2013	-25	-0.13765	-0.0139665	1	0	0	0	1	5000	1	4	110666
8/1/2017	80	-395.84	23159.4	57410.8	1576	2.73	2.02	8.66	11453	Shanghai_Pudong	Shanghai	State capital shares	Dispute	10000	2015-04-02	2017	8	230	691	2015	4	28	3.33221	26251.1	0		671	10.0502		9.34601	7.36264	10.958	1.0043	9.21034	0.703098	8.67	-1158	-189	-0.0918246	-0.107082	1	0	0	0	1	5000	1	4	111700
9/1/2017	80	1122.68	35925.9	69775.5	1776	3.77	4.01	9.2	8948	Shanghai_Pudong	Shanghai	State capital shares	Dispute	10000	2015-04-02	2017	9	230	692	2015	4	29	3.3673	23159.4	0		671	10.4892	7.02347	9.09919	7.48212	11.153	1.32708	9.21034	1.38879	8.66	-2505	200	-0.21872	0.126904	1	0	0	0	1	5000	1	4	110600
10/1/2017	80	1596.3	41738.5	87112.6	1881	4.27	4.31	9.8	9692	Shanghai_Pudong	Shanghai	State capital shares	Dispute	10000	2015-04-02	2017	10	231	693	2015	4	30	3.4012	35925.9	0		671	10.6392	7.37544	9.17906	7.53956	11.375	1.45161	9.21034	1.46094	9.2	744	105	0.0831471	0.0591216	1	0	0	0	1	5000	1	4	112100
11/1/2017	80	433.35	40337.6	97890.9	4152	4.92	4.69	9.44	8609	Shanghai_Pudong	Shanghai	State capital shares	Dispute	10000	2015-04-02	2017	11	231	694	2015	4	31	3.43399	41738.5	0		671	10.605	6.07155	9.06056	8.33135	11.4916	1.59331	9.21034	1.54543	9.8	-1083	2271	-0.111742	1.20734	1	0	0	0	1	5000	1	4	113800
12/1/2017	80	-119.54	29647.7	103801	4459	3.87	4.07	9	7290	Shanghai_Pudong	Shanghai	State capital shares	Dispute	10000	2015-04-02	2017	12	231	695	2015	4	32	3.46574	40337.6	0		671	10.2971		8.89426	8.40268	11.5502	1.35326	9.21034	1.40364	9.44	-1319	307	-0.153212	0.0739403	1	0	0	0	1	5000	1	4	112500
1/1/2018	80	181.1	28716	100659	4459	3.95		9.03		Shanghai_Pudong	Shanghai	State capital shares	Dispute	10000	2015-04-02	2018	1	232	696	2015	4	33	3.49651	29647.7	0		671	10.2652	5.19905		8.40268	11.5195	1.37372	9.21034		9		0		0	1	0	0	0	1	5000	1	4	114800
2/1/2018	80	827.09	22900.2	107843	3196	4.22		9.08		Shanghai_Pudong	Shanghai	State capital shares	Dispute	10000	2015-04-02	2018	2	232	697	2015	4	34	3.52636	28716	0		671	10.0389	6.71791		8.06965	11.5884	1.43983	9.21034		9.03		-1263		-0.283247	1	0	0	0	1	5000	1	4	113800
3/1/2018	80	-1528.17	34083.7	113920	966	4.02		8.98		Shanghai_Pudong	Shanghai	State capital shares	Dispute	10000	2015-04-02	2018	3	232	698	2015	4	35	3.55535	22900.2	0		671	10.4366			6.87316	11.6433	1.39128	9.21034		9.08		-2230		-0.697747	1	0	0	0	1	5000	1	4	114900
4/1/2018	80	-1079.75	29223.7	117748	598	4.39		9.58		Shanghai_Pudong	Shanghai	State capital shares	Dispute	10000	2015-04-02	2018	4	233	699	2015	4	36	3.58352	34083.7	0		671	10.2827			6.39359	11.6763	1.47933	9.21034		8.98		-368		-0.380952	1	0	0	0	1	5000	1	4	115200
5/1/2018	80	520.33	30603.9	119278	1595	4.99		9.55		Shanghai_Pudong	Shanghai	State capital shares	Dispute	10000	2015-04-02	2018	5	233	700	2015	4	37	3.61092	29223.7	0		671	10.3289	6.25446		7.37463	11.6892	1.60744	9.21034		9.58		997		1.66722	1	0	0	0	1	5000	1	4	116600
6/1/2018	80	-1251.14	24189.6	117922	1628	4.75		9.58		Shanghai_Pudong	Shanghai	State capital shares	Dispute	10000	2015-04-02	2018	6	233	701	2015	4	38	3.63759	30603.9	0		671	10.0937			7.39511	11.6778	1.55814	9.21034		9.55		33		0.0206897	1	0	0	0	1	5000	1	4	117039
7/1/2018	80	-396.36	12468.6	110408	1051	5.78		9.64		Shanghai_Pudong	Shanghai	State capital shares	Dispute	10000	2015-04-02	2018	7	234	702	2015	4	39	3.66356	24189.6	0		671	9.43097			6.9575	11.6119	1.7544	9.21034		9.58		-577		-0.354423	1	0	0	0	1	5000	1	4	117700
8/1/2018	80	-485.53	7538.98	101870	753	6.16		9.35		Shanghai_Pudong	Shanghai	State capital shares	Dispute	10000	2015-04-02	2018	8	234	703	2015	4	40	3.68888	12468.6	0		671	8.92784			6.62406	11.5315	1.81808	9.21034		9.64		-298		-0.283539	1	0	0	0	1	5000	1	4	117800
9/1/2018	80	-743.47	1820.5	82588.3	257	7.27		9.49		Shanghai_Pudong	Shanghai	State capital shares	Dispute	10000	2015-04-02	2018	9	234	704	2015	4	41	3.71357	7538.98	0		671	7.50687			5.54908	11.3216	1.98376	9.21034		9.35		-496		-0.658699	1	0	0	0	1	5000	1	4	117941
10/1/2018	80	-757.42	216.81	62809.2	81	4.74				Shanghai_Pudong	Shanghai	State capital shares	Dispute	10000	2015-04-02	2018	10	235	705	2015	4	42	3.73767	1820.5	0		671	5.37902			4.39445	11.0479	1.55604	9.21034		9.49		-176		-0.684825	1	0	0	0	1	5000	1	4	119007
7/1/2017	81	228.34	3035.02	6480.06	21	4.58	6.19	15.99	490	Guangdong_Shenzhen	Guangdong	Private sector	Deferred payment	11700	2015-08-01	2017	7	230	690	2015	8	23	3.13549	2560	0		668	8.01797	5.43084	6.19441	3.04452	8.77648	1.5217	9.36734	1.82293	15.68	88	-5	0.218906	-0.192308	0	1	0	0	2	5000	1	4	113402
8/1/2017	81	-32.23	1429	6851.94	13	4.07	5.69	13.51	251	Guangdong_Shenzhen	Guangdong	Private sector	Deferred payment	11700	2015-08-01	2017	8	230	691	2015	8	24	3.17805	3035.02	0		668	7.26473		5.52545	2.56495	8.83229	1.40364	9.36734	1.73871	15.99	-239	-8	-0.487755	-0.380952	0	1	0	0	2	5000	1	4	114872
9/1/2017	81	129.53	1987	7884.57	23	3.82	6.39	13.46	311	Guangdong_Shenzhen	Guangdong	Private sector	Deferred payment	11700	2015-08-01	2017	9	230	692	2015	8	25	3.21888	1429	0		668	7.59438	4.86391	5.73979	3.13549	8.97266	1.34025	9.36734	1.85473	13.51	60	10	0.239044	0.769231	0	1	0	0	2	5000	1	4	116314
10/1/2017	81	11.43	1036	8067.2	19	3.66	4.33	13.26	239	Guangdong_Shenzhen	Guangdong	Private sector	Deferred payment	11700	2015-08-01	2017	10	231	693	2015	8	26	3.2581	1987	0		668	6.94312	2.43624	5.47646	2.94444	8.99556	1.29746	9.36734	1.46557	13.46	-72	-4	-0.231511	-0.173913	0	1	0	0	2	5000	1	4	117307
11/1/2017	81	-6.29	1178	8239.18	20	4.36	4.24	13.64	278	Guangdong_Shenzhen	Guangdong	Private sector	Deferred payment	11700	2015-08-01	2017	11	231	694	2015	8	27	3.29584	1036	0		668	7.07157		5.62762	2.99573	9.01666	1.47247	9.36734	1.44456	13.26	39	1	0.16318	0.0526316	0	1	0	0	2	5000	1	4	118474
12/1/2017	81	112.12	2336	7809.69	24	4.88	8.65	14.16	270	Guangdong_Shenzhen	Guangdong	Private sector	Deferred payment	11700	2015-08-01	2017	12	231	695	2015	8	28	3.33221	1178	0		668	7.7562	4.71957	5.59842	3.17805	8.96312	1.58515	9.36734	2.15756	13.64	-8	4	-0.028777	0.2	0	1	0	0	2	5000	1	4	118979
1/1/2018	81	-29	2003	6681	24	5.33		14.48		Guangdong_Shenzhen	Guangdong	Private sector	Deferred payment	11700	2015-08-01	2018	1	232	696	2015	8	29	3.3673	2336	0		668	7.6024			3.17805	8.80702	1.67335	9.36734		14.16		0		0	0	1	0	0	2	5000	1	4	122424
2/1/2018	81	-5	1010	6776.01	18	4.86		14		Guangdong_Shenzhen	Guangdong	Private sector	Deferred payment	11700	2015-08-01	2018	2	232	697	2015	8	30	3.4012	2003	0		668	6.91771			2.89037	8.82114	1.58104	9.36734		14.48		-6		-0.25	0	1	0	0	2	5000	1	4	123283
3/1/2018	81	-10	1330	6675.01	32	4.75		13.92		Guangdong_Shenzhen	Guangdong	Private sector	Deferred payment	11700	2015-08-01	2018	3	232	698	2015	8	31	3.43399	1010	0		668	7.19293			3.46574	8.80613	1.55814	9.36734		14		14		0.777778	0	1	0	0	2	5000	1	4	124549
7/1/2017	82	1013.6	24856.3	55001.3	3341	2.48	6.91	9.34	3598	Zhejiang_Hangzhou	Zhejiang	Private sector	Economic investigation intervention	3001	2015-10-01	2017	7	230	690	2015	10	21	3.04452	26637.8	0		674	10.1209	6.92126	8.18813	8.11402	10.9151	0.908259	8.0067	1.93297	9.44	1394	-467	0.632486	-0.122637	0	1	0	0	2	5000	0	2	85312.4
8/1/2017	82	-1119.8	27006.8	55011.4	3134	2.45	6.46	9.29	4178	Zhejiang_Hangzhou	Zhejiang	Private sector	Economic investigation intervention	3001	2015-10-01	2017	8	230	691	2015	10	22	3.09104	24856.3	0		674	10.2038		8.33759	8.05007	10.9153	0.896088	8.0067	1.86563	9.34	580	-207	0.161201	-0.0619575	0	1	0	0	2	5000	0	2	86035.9
9/1/2017	82	1087.72	19962.7	44347.4	2878	1.71	9.91	10.93	2014	Zhejiang_Hangzhou	Zhejiang	Private sector	Economic investigation intervention	3001	2015-10-01	2017	9	230	692	2015	10	23	3.13549	27006.8	0		674	9.90162	6.99184	7.60788	7.96485	10.6998	0.536494	8.0067	2.29354	9.29	-2164	-256	-0.517951	-0.0816847	0	1	0	0	2	5000	0	2	86792.2
10/1/2017	82	587.82	18993.8	37353.8	2951	2.43	13.25	11.5	1433	Zhejiang_Hangzhou	Zhejiang	Private sector	Economic investigation intervention	3001	2015-10-01	2017	10	231	693	2015	10	24	3.17805	19962.7	0		674	9.85187	6.37642	7.26753	7.9899	10.5282	0.887892	8.0067	2.584	10.93	-581	73	-0.288481	0.0253648	0	1	0	0	2	5000	0	2	87348.3
11/1/2017	82	257.95	11035.9	34300.3	1448	2.51	9.16	11.43	1205	Zhejiang_Hangzhou	Zhejiang	Private sector	Economic investigation intervention	3001	2015-10-01	2017	11	231	694	2015	10	25	3.21888	18993.8	0		674	9.30891	5.55277	7.09424	7.27794	10.4429	0.920283	8.0067	2.21485	11.5	-228	-1503	-0.159107	-0.509319	0	1	0	0	2	5000	0	2	88022.7
12/1/2017	82	-10.38	15460.7	36307.6	2527	2.25	12.17	11.33	1270	Zhejiang_Hangzhou	Zhejiang	Private sector	Economic investigation intervention	3001	2015-10-01	2017	12	231	695	2015	10	26	3.2581	11035.9	0		674	9.64606		7.14677	7.83479	10.4998	0.810931	8.0067	2.49897	11.43	65	1079	0.0539419	0.745166	0	1	0	0	2	5000	0	2	88606.5
1/1/2018	82	192.53	14515.8	25190	2527	2.39		11.67		Zhejiang_Hangzhou	Zhejiang	Private sector	Economic investigation intervention	3001	2015-10-01	2018	1	232	696	2015	10	27	3.29584	15460.7	0		674	9.58299	5.26025		7.83479	10.1342	0.871294	8.0067		11.33		0		0	0	1	0	0	2	5000	0	2	90519
2/1/2018	82	492.93	10563.2	27435.9	1663	2.03		11.3		Zhejiang_Hangzhou	Zhejiang	Private sector	Economic investigation intervention	3001	2015-10-01	2018	2	232	697	2015	10	28	3.33221	14515.8	0		674	9.26513	6.20037		7.41638	10.2196	0.708036	8.0067		11.67		-864		-0.341907	0	1	0	0	2	5000	0	2	91445
3/1/2018	82	116.1	10797	23078.5	1549	2.33		11.65		Zhejiang_Hangzhou	Zhejiang	Private sector	Economic investigation intervention	3001	2015-10-01	2018	3	232	698	2015	10	29	3.3673	10563.2	0		674	9.28702	4.75445		7.34537	10.0467	0.845869	8.0067		11.3		-114		-0.0685508	0	1	0	0	2	5000	0	2	92314.8
4/1/2018	82	-222.87	9669.81	18764.1	1601	2.27		11.55		Zhejiang_Hangzhou	Zhejiang	Private sector	Economic investigation intervention	3001	2015-10-01	2018	4	233	699	2015	10	30	3.4012	10797	0		674	9.17676			7.37838	9.8397	0.81978	8.0067		11.65		52		0.03357	0	1	0	0	2	5000	0	2	93353.4
5/1/2018	82	255.75	11601.5	19556.3	1905	1.53		11.35		Zhejiang_Hangzhou	Zhejiang	Private sector	Economic investigation intervention	3001	2015-10-01	2018	5	233	700	2015	10	31	3.43399	9669.81	0		674	9.35889	5.5442		7.55224	9.88105	0.425268	8.0067		11.55		304		0.189881	0	1	0	0	2	5000	0	2	94334.2
6/1/2018	82	-578.11	9864.52	17196.9	1234	1.33		11.54		Zhejiang_Hangzhou	Zhejiang	Private sector	Economic investigation intervention	3001	2015-10-01	2018	6	233	701	2015	10	32	3.46574	11601.5	0		674	9.1967			7.11802	9.75248	0.28518	8.0067		11.35		-671		-0.352231	0	1	0	0	2	5000	0	2	96021.6
7/1/2017	83		592	8466.23	7	6.09	12.6	12.85	47	Hubei_Wuhan	Hubei	Private sector		5000	2014-05-08	2017	7	230	690	2014	5	38	3.63759	1526	0		655	6.38351		3.85015	1.94591	9.04384	1.80665	8.51719	2.5337	13.01	-10	-11	-0.175439	-0.611111	0	1	0	0	2	5000	1	2	36569.5
8/1/2017	83		1338	9138.24	13	7.8	31.12	12.1	43	Hubei_Wuhan	Hubei	Private sector		5000	2014-05-08	2017	8	230	691	2014	5	39	3.66356	592	0		655	7.19893		3.7612	2.56495	9.12022	2.05412	8.51719	3.43785	12.85	-4	6	-0.0851064	0.857143	0	1	0	0	2	5000	1	2	36935.2
9/1/2017	83		4016	12183.4	37	8.04	22.31	12.2	180	Hubei_Wuhan	Hubei	Private sector		5000	2014-05-08	2017	9	230	692	2014	5	40	3.68888	1338	0		655	8.29804		5.19296	3.61092	9.40783	2.08443	8.51719	3.10503	12.1	137	24	3.18605	1.84615	0	1	0	0	2	5000	1	2	37394.9
10/1/2017	83		2997	14290.9	26	9	23.23	12.04	129	Hubei_Wuhan	Hubei	Private sector		5000	2014-05-08	2017	10	231	693	2014	5	41	3.71357	4016	0		655	8.00537		4.85981	3.2581	9.56738	2.19722	8.51719	3.14545	12.2	-51	-11	-0.283333	-0.297297	0	1	0	0	2	5000	1	2	37540.5
11/1/2017	83		3006	16331.3	31	7.22	61.35	12.43	49	Hubei_Wuhan	Hubei	Private sector		5000	2014-05-08	2017	11	231	694	2014	5	42	3.73767	2997	0		655	8.00837		3.89182	3.43399	9.70084	1.97686	8.51719	4.1166	12.04	-80	5	-0.620155	0.192308	0	1	0	0	2	5000	1	2	38020
12/1/2017	83		1131	15623.7	23	5.31	10.88	13.13	104	Hubei_Wuhan	Hubei	Private sector		5000	2014-05-08	2017	12	231	695	2014	5	43	3.7612	3006	0		655	7.03086		4.64439	3.13549	9.65654	1.66959	8.51719	2.38693	12.43	55	-8	1.12245	-0.258064	0	1	0	0	2	5000	1	2	38154.9
1/1/2018	83		1044	13879	23	4.66		12.89		Hubei_Wuhan	Hubei	Private sector		5000	2014-05-08	2018	1	232	696	2014	5	44	3.78419	1131	0		655	6.95082			3.13549	9.53813	1.53902	8.51719		13.13		0		0	0	1	0	0	2	5000	1	2	39502.1
2/1/2018	83		194	13159	11	7.9		13.56		Hubei_Wuhan	Hubei	Private sector		5000	2014-05-08	2018	2	232	697	2014	5	45	3.80666	1044	0		655	5.26786			2.3979	9.48486	2.06686	8.51719		12.89		-12		-0.521739	0	1	0	0	2	5000	1	2	39973.8
3/1/2018	83		1003	11795	15	5.27		13.09		Hubei_Wuhan	Hubei	Private sector		5000	2014-05-08	2018	3	232	698	2014	5	46	3.82864	194	0		655	6.91075			2.70805	9.37543	1.66203	8.51719		13.56		4		0.363636	0	1	0	0	2	5000	1	2	40322.2
4/1/2018	83		1166.3	11719.3	17	6.18		12.39		Hubei_Wuhan	Hubei	Private sector		5000	2014-05-08	2018	4	233	699	2014	5	47	3.85015	1003	0		655	7.06159			2.83321	9.36899	1.82132	8.51719		13.09		2		0.133333	0	1	0	0	2	5000	1	2	40742.7
5/1/2018	83		627	10080.3	12	6.26		12.12		Hubei_Wuhan	Hubei	Private sector		5000	2014-05-08	2018	5	233	700	2014	5	48	3.8712	1166.3	0		655	6.44095			2.48491	9.21834	1.83418	8.51719		12.39		-5		-0.294118	0	1	0	0	2	5000	1	2	41228.1
6/1/2018	83		747	9683.3	17	6.02		12.16		Hubei_Wuhan	Hubei	Private sector		5000	2014-05-08	2018	6	233	701	2014	5	49	3.89182	627	0		655	6.61606			2.83321	9.17816	1.79509	8.51719		12.12		5		0.416667	0	1	0	0	2	5000	1	2	41846.3
7/1/2018	83		404.3	9729.3	8	5.6		11.92		Hubei_Wuhan	Hubei	Private sector		5000	2014-05-08	2018	7	234	702	2014	5	50	3.91202	747	0		655	6.00216			2.07944	9.1829	1.72277	8.51719		12.16		-9		-0.529412	0	1	0	0	2	5000	1	2	42300.7
8/1/2018	83		278	9240.3	13	4.51		11.58		Hubei_Wuhan	Hubei	Private sector		5000	2014-05-08	2018	8	234	703	2014	5	51	3.93183	404.3	0		655	5.62762			2.56495	9.13133	1.5063	8.51719		11.92		5		0.625	0	1	0	0	2	5000	1	2	42730.4
9/1/2018	83		372	7444	5	5.38		12.33		Hubei_Wuhan	Hubei	Private sector		5000	2014-05-08	2018	9	234	704	2014	5	52	3.95124	278	0		655	5.91889			1.60944	8.91516	1.68269	8.51719		11.58		-8		-0.615385	0	1	0	0	2	5000	1	2	43342.3
10/1/2018	83		1050	5624	5	5.17		12.55		Hubei_Wuhan	Hubei	Private sector		5000	2014-05-08	2018	10	235	705	2014	5	53	3.97029	372	0		655	6.95655			1.60944	8.6348	1.64287	8.51719		12.33		0		0	0	1	0	0	2	5000	1	2	43650.5
11/1/2018	83		690	4666	8	4.78		11.8		Hubei_Wuhan	Hubei	Private sector		5000	2014-05-08	2018	11	235	706	2014	5	54	3.98898	1050	0		655	6.53669			2.07944	8.44806	1.56444	8.51719		12.55		3		0.6	0	1	0	0	2	5000	1	2	43974.6
7/1/2017	84	335.36	9073	33679.9	10	4.33	3.8	10.58	2387	Shanghai_Putuo	Shanghai	State-owned holdings		10000	2015-08-21	2017	7	230	690	2015	8	23	3.13549	9758	0		681	9.11306	5.8152	7.77779	2.30259	10.4247	1.46557	9.21034	1.335	9.73	-105	1	-0.0421348	0.111111	1	0	0	0	1	5000	1	4	110666
8/1/2017	84	5.1	9687.3	35136.4	9	4.16	4.07	9.84	2382	Shanghai_Putuo	Shanghai	State-owned holdings		10000	2015-08-21	2017	8	230	691	2015	8	24	3.17805	9073	0		681	9.17857	1.62924	7.7757	2.19722	10.467	1.42552	9.21034	1.40364	10.58	-5	-1	-0.0020947	-0.1	1	0	0	0	1	5000	1	4	111700
9/1/2017	84	382.54	10843.8	37467.7	11	4.14	4.32	10.41	2509	Shanghai_Putuo	Shanghai	State-owned holdings		10000	2015-08-21	2017	9	230	692	2015	8	25	3.21888	9687.3	0		681	9.29135	5.94683	7.82764	2.3979	10.5312	1.4207	9.21034	1.46326	9.84	127	2	0.0533165	0.222222	1	0	0	0	1	5000	1	4	110600
10/1/2017	84	143.4	10306.4	40252.8	10	4.08	4.22	9.71	2444	Shanghai_Putuo	Shanghai	State-owned holdings		10000	2015-08-21	2017	10	231	693	2015	8	26	3.2581	10843.8	0		681	9.24052	4.96564	7.80139	2.30259	10.6029	1.4061	9.21034	1.43983	10.41	-65	-1	-0.0259067	-0.0909091	1	0	0	0	1	5000	1	4	112100
11/1/2017	84	-68.47	11719.1	42209.3	11	4.17	4.24	9.6	2763	Shanghai_Putuo	Shanghai	State-owned holdings		10000	2015-08-21	2017	11	231	694	2015	8	27	3.29584	10306.4	0		681	9.36898		7.92407	2.3979	10.6504	1.42792	9.21034	1.44456	9.71	319	1	0.130524	0.1	1	0	0	0	1	5000	1	4	113800
12/1/2017	84	-504.09	11830.6	40261.3	25	3.34	4.63	9.94	2557	Shanghai_Putuo	Shanghai	State-owned holdings		10000	2015-08-21	2017	12	231	695	2015	8	28	3.33221	11719.1	0		681	9.37844		7.84659	3.21888	10.6031	1.20597	9.21034	1.53256	9.6	-206	14	-0.0745566	1.27273	1	0	0	0	1	5000	1	4	112500
1/1/2018	84	-185.01	13513.2	42932.6	25	3.2		10.01		Shanghai_Putuo	Shanghai	State-owned holdings		10000	2015-08-21	2018	1	232	696	2015	8	29	3.3673	11830.6	0		681	9.51142			3.21888	10.6674	1.16315	9.21034		9.94		0		0	1	0	0	0	1	5000	1	4	114800
2/1/2018	84	-395	9880	43504.3	9	1.94		9.53		Shanghai_Putuo	Shanghai	State-owned holdings		10000	2015-08-21	2018	2	232	697	2015	8	30	3.4012	13513.2	0		681	9.19827			2.19722	10.6806	0.662689	9.21034		10.01		-16		-0.64	1	0	0	0	1	5000	1	4	113800
3/1/2018	84	-120	11290	44964.3	10	1.76		9.15		Shanghai_Putuo	Shanghai	State-owned holdings		10000	2015-08-21	2018	3	232	698	2015	8	31	3.43399	9880	0		681	9.33167			2.30259	10.7136	0.565314	9.21034		9.53		1		0.111111	1	0	0	0	1	5000	1	4	114900
4/1/2018	84	5	9205	38793.4	8	1.37		8.85		Shanghai_Putuo	Shanghai	State-owned holdings		10000	2015-08-21	2018	4	233	699	2015	8	32	3.46574	11290	0		681	9.1275	1.60944		2.07944	10.566	0.314812	9.21034		9.15		-2		-0.2	1	0	0	0	1	5000	1	4	115200
5/1/2018	84	590	17069	33972.4	90	6.55		9.34		Shanghai_Putuo	Shanghai	State-owned holdings		10000	2015-08-21	2018	5	233	700	2015	8	33	3.49651	9205	0		681	9.74502	6.38012		4.49981	10.4333	1.87946	9.21034		8.85		82		10.25	1	0	0	0	1	5000	1	4	116600
6/1/2018	84		11068.4	29293.1	80	9.8		8.73		Shanghai_Putuo	Shanghai	State-owned holdings		10000	2015-08-21	2018	6	233	701	2015	8	34	3.52636	17069	0		681	9.31185			4.38203	10.2851	2.28238	9.21034		9.34		-10		-0.111111	1	0	0	0	1	5000	1	4	117039
7/1/2018	84	-10	5432.48	29863.1	84	9.74		8.85		Shanghai_Putuo	Shanghai	State-owned holdings		10000	2015-08-21	2018	7	234	702	2015	8	35	3.55535	11068.4	0		681	8.60015			4.43082	10.3044	2.27624	9.21034		8.73		4		0.05	1	0	0	0	1	5000	1	4	117700
8/1/2018	84	120	3832.11	31133.1	55	3.15		8.78		Shanghai_Putuo	Shanghai	State-owned holdings		10000	2015-08-21	2018	8	234	703	2015	8	36	3.58352	5432.48	0		681	8.25117	4.78749		4.00733	10.346	1.1474	9.21034		8.85		-29		-0.345238	1	0	0	0	1	5000	1	4	117800
9/1/2018	84	-60	2913.8	32343.1	72	3.34		8.95		Shanghai_Putuo	Shanghai	State-owned holdings		10000	2015-08-21	2018	9	234	704	2015	8	37	3.61092	3832.11	0		681	7.97721			4.27667	10.3842	1.20597	9.21034		8.78		17		0.309091	1	0	0	0	1	5000	1	4	117941
10/1/2018	84	-60	1345.7	32053.1	64	3.54		8.78		Shanghai_Putuo	Shanghai	State-owned holdings		10000	2015-08-21	2018	10	235	705	2015	8	38	3.63759	2913.8	0		681	7.20467			4.15888	10.3751	1.26413	9.21034		8.95		-8		-0.111111	1	0	0	0	1	5000	1	4	119007
11/1/2018	84	-50.01	2209.91	31393.3	67	2.35		8.72		Shanghai_Putuo	Shanghai	State-owned holdings		10000	2015-08-21	2018	11	235	706	2015	8	39	3.66356	1345.7	0		681	7.70071			4.20469	10.3544	0.854416	9.21034		8.78		3		0.046875	1	0	0	0	1	5000	1	4	120749
7/1/2017	85	10.66	5102.46	27518.6	13	7.66	2.27	11.82	2251	Guangdong_Shenzhen	Guangdong	Private sector	Economic investigation intervention	3125	2014-08-01	2017	7	230	690	2014	8	35	3.55535	5304.12	0		671	8.53748	2.3665	7.71913	2.56495	10.2226	2.03601	8.04719	0.81978	11.45	57	2	0.0259799	0.181818	0	1	0	0	2	5000	0	2	113402
8/1/2017	85	62.63	7437.3	29695.8	17	8.01	2.77	11.43	2684	Guangdong_Shenzhen	Guangdong	Private sector	Economic investigation intervention	3125	2014-08-01	2017	8	230	691	2014	8	36	3.58352	5102.46	0		671	8.91426	4.13724	7.89506	2.83321	10.2988	2.08069	8.04719	1.01885	11.82	433	4	0.192359	0.307692	0	1	0	0	2	5000	0	2	114872
9/1/2017	85	-1364.46	5849.79	29224.9	17	6.66	2.18	10.82	2682	Guangdong_Shenzhen	Guangdong	Private sector	Economic investigation intervention	3125	2014-08-01	2017	9	230	692	2014	8	37	3.61092	7437.3	0		671	8.67416		7.89432	2.83321	10.2828	1.89612	8.04719	0.779325	11.43	-2	0	-0.0007452	0	0	1	0	0	2	5000	0	2	116314
10/1/2017	85	-1496.25	5476.02	29537.8	16	7.16	2.08	11	2633	Guangdong_Shenzhen	Guangdong	Private sector	Economic investigation intervention	3125	2014-08-01	2017	10	231	693	2014	8	38	3.63759	5849.79	0		671	8.60813		7.87588	2.77259	10.2934	1.96851	8.04719	0.732368	10.82	-49	-1	-0.0182699	-0.0588235	0	1	0	0	2	5000	0	2	117307
11/1/2017	85	-2000.69	7018.97	31704.9	25	7.92	2.27	11.52	3094	Guangdong_Shenzhen	Guangdong	Private sector	Economic investigation intervention	3125	2014-08-01	2017	11	231	694	2014	8	39	3.66356	5476.02	0		671	8.85637		8.03722	3.21888	10.3642	2.06939	8.04719	0.81978	11	461	9	0.175086	0.5625	0	1	0	0	2	5000	0	2	118474
12/1/2017	85	101.26	5949.25	34471.8	33	5.57	2.01	11.06	2966	Guangdong_Shenzhen	Guangdong	Private sector	Economic investigation intervention	3125	2014-08-01	2017	12	231	695	2014	8	40	3.68888	7018.97	0		671	8.69102	4.61769	7.99497	3.49651	10.4479	1.7174	8.04719	0.698135	11.52	-128	8	-0.0413704	0.32	0	1	0	0	2	5000	0	2	118979
1/1/2018	85	34.38	4568.5	32028.2	33	4.57		10.62		Guangdong_Shenzhen	Guangdong	Private sector	Economic investigation intervention	3125	2014-08-01	2018	1	232	696	2014	8	41	3.71357	5949.25	0		671	8.42694	3.53748		3.49651	10.3744	1.51951	8.04719		11.06		0		0	0	1	0	0	2	5000	0	2	122424
2/1/2018	85	307.1	5354.5	34031.9	40	4.8		10.25		Guangdong_Shenzhen	Guangdong	Private sector	Economic investigation intervention	3125	2014-08-01	2018	2	232	697	2014	8	42	3.73767	4568.5	0		671	8.58569	5.72717		3.68888	10.4351	1.56862	8.04719		10.62		7		0.212121	0	1	0	0	2	5000	0	2	123283
3/1/2018	85	21.32	5205	32792.2	56	6.69		11.3		Guangdong_Shenzhen	Guangdong	Private sector	Economic investigation intervention	3125	2014-08-01	2018	3	232	698	2014	8	43	3.7612	5354.5	0		671	8.55738	3.05965		4.02535	10.3979	1.90061	8.04719		10.25		16		0.4	0	1	0	0	2	5000	0	2	124549
4/1/2018	85	43.41	13989.6	42609.8	151	4.33		10.41		Guangdong_Shenzhen	Guangdong	Private sector	Economic investigation intervention	3125	2014-08-01	2018	4	233	699	2014	8	44	3.78419	5205	0		671	9.54607	3.77069		5.01728	10.6598	1.46557	8.04719		11.3		95		1.69643	0	1	0	0	2	5000	0	2	125473
5/1/2018	85	16.74	11756.5	47950.6	131	4.08		10.39		Guangdong_Shenzhen	Guangdong	Private sector	Economic investigation intervention	3125	2014-08-01	2018	5	233	700	2014	8	45	3.80666	13989.6	0		671	9.37216	2.8178		4.8752	10.7779	1.4061	8.04719		10.41		-20		-0.13245	0	1	0	0	2	5000	0	2	126797
6/1/2018	85	-276.22	3925.1	43629.8	55	6.32		11.04		Guangdong_Shenzhen	Guangdong	Private sector	Economic investigation intervention	3125	2014-08-01	2018	6	233	701	2014	8	46	3.82864	11756.5	0		671	8.27515			4.00733	10.6835	1.84372	8.04719		10.39		-76		-0.580153	0	1	0	0	2	5000	0	2	129547
10/1/2017	86		3117	9974.33	39	4.81	6.84	11.66	456	Guangdong_Guangzhou	Guangdong	Private sector		3333	2015-05-28	2017	10	231	693	2015	5	29	3.3673	2830	0		687	8.04463		6.12249	3.66356	9.20777	1.5707	8.11163	1.92279	11.52	37	2	0.0883055	0.0540541	0	1	0	0	2	5000	0	2	117307
11/1/2017	86		2585.9	11556.4	35	4.75	5.5	11.46	470	Guangdong_Guangzhou	Guangdong	Private sector		3333	2015-05-28	2017	11	231	694	2015	5	30	3.4012	3117	0		687	7.85783		6.15273	3.55535	9.355	1.55814	8.11163	1.70475	11.66	14	-4	0.0307018	-0.102564	0	1	0	0	2	5000	0	2	118474
12/1/2017	86		1050	9885.1	62	5.34	2.89	11.93	363	Guangdong_Guangzhou	Guangdong	Private sector		3333	2015-05-28	2017	12	231	695	2015	5	31	3.43399	2585.9	0		687	6.95655		5.8944	4.12713	9.19878	1.67523	8.11163	1.06126	11.46	-107	27	-0.22766	0.771429	0	1	0	0	2	5000	0	2	118979
1/1/2018	86		5830	13004.5	62	5.41		12.21		Guangdong_Guangzhou	Guangdong	Private sector		3333	2015-05-28	2018	1	232	696	2015	5	32	3.46574	1050	0		687	8.67077			4.12713	9.47305	1.68825	8.11163		11.93		0		0	0	1	0	0	2	5000	0	2	122424
2/1/2018	86		120	11809.4	2	3.03		11		Guangdong_Guangzhou	Guangdong	Private sector		3333	2015-05-28	2018	2	232	697	2015	5	33	3.49651	5830	0		687	4.78749			0.693148	9.37665	1.10856	8.11163		12.21		-60		-0.967742	0	1	0	0	2	5000	0	2	123283
7/1/2017	87	431.89	12339.4	25913.4	211	2.65	4.11	8.64	3001	Zhejiang_Ningbo	Zhejiang	Private sector		6000	2014-09-04	2017	7	230	690	2014	9	34	3.52636	12428.9	0		668	9.42055	6.06817	8.0067	5.35186	10.1625	0.97456	8.69951	1.41342	7.93	489	14	0.194666	0.071066	0	1	0	0	2	5000	1	3	85312.4
8/1/2017	87	102.09	16400.2	31230.2	255	2.59	5.01	8.86	3276	Zhejiang_Ningbo	Zhejiang	Private sector		6000	2014-09-04	2017	8	230	691	2014	9	35	3.55535	12339.4	0		668	9.70505	4.62585	8.09438	5.54126	10.3491	0.951658	8.69951	1.61144	8.64	275	44	0.0916361	0.208531	0	1	0	0	2	5000	1	3	86035.9
9/1/2017	87	834.17	17122.3	34484.5	255	2.44	5.44	8.57	3148	Zhejiang_Ningbo	Zhejiang	Private sector		6000	2014-09-04	2017	9	230	692	2014	9	36	3.58352	16400.2	0		668	9.74814	6.72644	8.05452	5.54126	10.4483	0.891999	8.69951	1.69378	8.86	-128	0	-0.039072	0	0	1	0	0	2	5000	1	3	86792.2
10/1/2017	87	228.55	16179.6	35731.4	198	2.2	5.23	8.71	3094	Zhejiang_Ningbo	Zhejiang	Private sector		6000	2014-09-04	2017	10	231	693	2014	9	37	3.61092	17122.3	0		668	9.69151	5.43175	8.03722	5.28827	10.4838	0.788458	8.69951	1.65441	8.57	-54	-57	-0.0171537	-0.223529	0	1	0	0	2	5000	1	3	87348.3
11/1/2017	87	498.12	17337.3	37610.7	214	2.72	4.94	8.84	3513	Zhejiang_Ningbo	Zhejiang	Private sector		6000	2014-09-04	2017	11	231	694	2014	9	38	3.63759	16179.6	0		668	9.76061	6.21084	8.16423	5.36598	10.535	1.00063	8.69951	1.59736	8.71	419	16	0.135423	0.0808081	0	1	0	0	2	5000	1	3	88022.7
12/1/2017	87	37.39	17528.7	39671.2	171	2.93	4.65	9.32	3766	Zhejiang_Ningbo	Zhejiang	Private sector		6000	2014-09-04	2017	12	231	695	2014	9	39	3.66356	17337.3	0		668	9.77159	3.6214	8.23377	5.14166	10.5884	1.075	8.69951	1.53687	8.84	253	-43	0.0720182	-0.200935	0	1	0	0	2	5000	1	3	88606.5
1/1/2018	87	202	17363.2	40540.4	171	2.2		8.2		Zhejiang_Ningbo	Zhejiang	Private sector		6000	2014-09-04	2018	1	232	696	2014	9	40	3.68888	17528.7	0		668	9.76211	5.30827		5.14166	10.61	0.788458	8.69951		9.32		0		0	0	1	0	0	2	5000	1	3	90519
2/1/2018	87	-498.6	7446.21	31553.9	158	2.38		9.91		Zhejiang_Ningbo	Zhejiang	Private sector		6000	2014-09-04	2018	2	232	697	2014	9	41	3.71357	17363.2	0		668	8.91546			5.06259	10.3595	0.867101	8.69951		8.2		-13		-0.0760234	0	1	0	0	2	5000	1	3	91445
3/1/2018	87	47	5658	26902.8	192	8.32		11.75		Zhejiang_Ningbo	Zhejiang	Private sector		6000	2014-09-04	2018	3	232	698	2014	9	42	3.73767	7446.21	0		668	8.64083	3.85015		5.25749	10.2	2.11866	8.69951		9.91		34		0.21519	0	1	0	0	2	5000	1	3	92314.8
4/1/2018	87	-23.24	5533	27011.9	233	8.24		11.77		Zhejiang_Ningbo	Zhejiang	Private sector		6000	2014-09-04	2018	4	233	699	2014	9	43	3.7612	5658	0		668	8.61848			5.45104	10.204	2.109	8.69951		11.75		41		0.213542	0	1	0	0	2	5000	1	3	93353.4
5/1/2018	87	117.85	6321.14	28352.2	378	6.72		10.78		Zhejiang_Ningbo	Zhejiang	Private sector		6000	2014-09-04	2018	5	233	700	2014	9	44	3.78419	5533	0		668	8.75165	4.76941		5.93489	10.2525	1.90509	8.69951		11.77		145		0.622318	0	1	0	0	2	5000	1	3	94334.2
6/1/2018	87	-40.48	5587.49	29425.2	327	5.82		10.4		Zhejiang_Ningbo	Zhejiang	Private sector		6000	2014-09-04	2018	6	233	701	2014	9	45	3.80666	6321.14	0		668	8.62828			5.78996	10.2896	1.7613	8.69951		10.78		-51		-0.134921	0	1	0	0	2	5000	1	3	96021.6
7/1/2018	87	182.64	4973.21	28843.8	423	6.49		10.72		Zhejiang_Ningbo	Zhejiang	Private sector		6000	2014-09-04	2018	7	234	702	2014	9	46	3.82864	5587.49	0		668	8.51182	5.20752		6.04737	10.2697	1.87026	8.69951		10.4		96		0.293578	0	1	0	0	2	5000	1	3	97430.8
8/1/2018	87	-122.38	5186.26	27646.8	176	5.92		10.44		Zhejiang_Ningbo	Zhejiang	Private sector		6000	2014-09-04	2018	8	234	703	2014	9	47	3.85015	4973.21	0		668	8.55377			5.17048	10.2273	1.77834	8.69951		10.72		-247		-0.583924	0	1	0	0	2	5000	1	3	98986.4
9/1/2018	87	239.62	9851.16	31487.7	815	5.84		10.34		Zhejiang_Ningbo	Zhejiang	Private sector		6000	2014-09-04	2018	9	234	704	2014	9	48	3.8712	5186.26	0		668	9.19534	5.47905		6.70319	10.3574	1.76473	8.69951		10.44		639		3.63068	0	1	0	0	2	5000	1	3	100612
10/1/2018	87	96.69	7622.19	33077.1	4370	4.77		9.86		Zhejiang_Ningbo	Zhejiang	Private sector		6000	2014-09-04	2018	10	235	705	2014	9	49	3.89182	9851.16	0		668	8.93882	4.57151		8.38252	10.4066	1.56235	8.69951		10.34		3555		4.36196	0	1	0	0	2	5000	1	3	101888
11/1/2018	87	87.02	5343.93	35717.6	11987	5.25		10.05		Zhejiang_Ningbo	Zhejiang	Private sector		6000	2014-09-04	2018	11	235	706	2014	9	50	3.91202	7622.19	0		668	8.58372	4.46614		9.39158	10.4834	1.65823	8.69951		9.86		7617		1.74302	0	1	0	0	2	5000	1	3	103366
8/1/2017	88	-134.25	2308.3	4028.76	15	2.06	16.14	7.86	143	Guangdong_Shenzhen	Guangdong	Private sector		5000	2015-09-08	2017	8	230	691	2015	9	23	3.13549	0	1	691	679	7.74427		4.96284	2.70805	8.30121	0.722707	8.51719	2.7813	7.81					0	1	0	0	2	5000	1	2	114872
9/1/2017	88	237.07	2816.39	4509.4	17	1.76	22.71	8.28	124	Guangdong_Shenzhen	Guangdong	Private sector		5000	2015-09-08	2017	9	230	692	2015	9	24	3.17805	2308.3	0		679	7.94321	5.46836	4.82028	2.83321	8.41392	0.565314	8.51719	3.12281	7.86	-19	2	-0.132867	0.133333	0	1	0	0	2	5000	1	2	116314
10/1/2017	88	121.19	2295.35	4277.08	18	2.33	20.13	8.7	114	Guangdong_Shenzhen	Guangdong	Private sector		5000	2015-09-08	2017	10	231	693	2015	9	25	3.21888	2816.39	0		679	7.73864	4.79736	4.7362	2.89037	8.36103	0.845869	8.51719	3.00221	8.28	-10	1	-0.0806452	0.0588235	0	1	0	0	2	5000	1	2	117307
11/1/2017	88	40.68	2178.58	4920.21	17	1.81	20.55	9.1	106	Guangdong_Shenzhen	Guangdong	Private sector		5000	2015-09-08	2017	11	231	694	2015	9	26	3.2581	2295.35	0		679	7.68643	3.70574	4.66344	2.83321	8.50111	0.593327	8.51719	3.02286	8.7	-8	-1	-0.0701754	-0.0555556	0	1	0	0	2	5000	1	2	118474
12/1/2017	88	-31.75	1686.67	3976.99	19	2.28	16.54	9.15	102	Guangdong_Shenzhen	Guangdong	Private sector		5000	2015-09-08	2017	12	231	695	2015	9	27	3.29584	2178.58	0		679	7.43051		4.62497	2.94444	8.28828	0.824176	8.51719	2.80578	9.1	-4	2	-0.0377358	0.117647	0	1	0	0	2	5000	1	2	118979
1/1/2018	88	51.52	1299.5	3217.08	19	2.45		9.3		Guangdong_Shenzhen	Guangdong	Private sector		5000	2015-09-08	2018	1	232	696	2015	9	28	3.33221	1686.67	0		679	7.16974	3.94197		2.94444	8.07623	0.896088	8.51719		9.15		0		0	0	1	0	0	2	5000	1	2	122424
2/1/2018	88	-36	603.84	2309.55	9	4.01		9.34		Guangdong_Shenzhen	Guangdong	Private sector		5000	2015-09-08	2018	2	232	697	2015	9	29	3.3673	1299.5	0		679	6.40331			2.19722	7.74481	1.38879	8.51719		9.3		-10		-0.526316	0	1	0	0	2	5000	1	2	123283
3/1/2018	88		1476.07	3038.17	25	5.04		9.01		Guangdong_Shenzhen	Guangdong	Private sector		5000	2015-09-08	2018	3	232	698	2015	9	30	3.4012	603.84	0		679	7.29714			3.21888	8.01901	1.61741	8.51719		9.34		16		1.77778	0	1	0	0	2	5000	1	2	124549
4/1/2018	88		1223.67	2881.44	16	2.76		8.47		Guangdong_Shenzhen	Guangdong	Private sector		5000	2015-09-08	2018	4	233	699	2015	9	31	3.43399	1476.07	0		679	7.10961			2.77259	7.96605	1.01523	8.51719		9.01		-9		-0.36	0	1	0	0	2	5000	1	2	125473
5/1/2018	88		592.3	2846.35	11	1.5		8.08		Guangdong_Shenzhen	Guangdong	Private sector		5000	2015-09-08	2018	5	233	700	2015	9	32	3.46574	1223.67	0		679	6.38401			2.3979	7.95379	0.405466	8.51719		8.47		-5		-0.3125	0	1	0	0	2	5000	1	2	126797
6/1/2018	88	-48.68	712.56	2838.51	9	1.89		8.21		Guangdong_Shenzhen	Guangdong	Private sector		5000	2015-09-08	2018	6	233	701	2015	9	33	3.49651	592.3	0		679	6.56886			2.19722	7.95104	0.636577	8.51719		8.08		-2		-0.181818	0	1	0	0	2	5000	1	2	129547
7/1/2018	88	0	426.09	2538.11	6	1.81		8.37		Guangdong_Shenzhen	Guangdong	Private sector		5000	2015-09-08	2018	7	234	702	2015	9	34	3.52636	712.56	0		679	6.05465	-13.8155		1.79176	7.83918	0.593327	8.51719		8.21		-3		-0.333333	0	1	0	0	2	5000	1	2	131593
8/1/2018	88		579	2152.62	7	3.61		8.96		Guangdong_Shenzhen	Guangdong	Private sector		5000	2015-09-08	2018	8	234	703	2015	9	35	3.55535	426.09	0		679	6.3613			1.94591	7.67444	1.28371	8.51719		8.37		1		0.166667	0	1	0	0	2	5000	1	2	133663
9/1/2018	88		500	2182.34	5	4.2		9.56		Guangdong_Shenzhen	Guangdong	Private sector		5000	2015-09-08	2018	9	234	704	2015	9	36	3.58352	579	0		679	6.21461			1.60944	7.68815	1.43508	8.51719		8.96		-2		-0.285714	0	1	0	0	2	5000	1	2	135130
10/1/2018	88		300	2065.56	3	4.67		10.2		Guangdong_Shenzhen	Guangdong	Private sector		5000	2015-09-08	2018	10	235	705	2015	9	37	3.61092	500	0		679	5.70378			1.09861	7.63316	1.54116	8.51719		9.56		-2		-0.4	0	1	0	0	2	5000	1	2	136311
11/1/2018	88	-20	570	1977.8	7	4.25		10.27		Guangdong_Shenzhen	Guangdong	Private sector		5000	2015-09-08	2018	11	235	706	2015	9	38	3.63759	300	0		679	6.34564			1.94591	7.58974	1.44692	8.51719		10.2		4		1.33333	0	1	0	0	2	5000	1	2	138130
7/1/2017	89	72.55	4874	5710.69	62	1.08	11.6	10.96	420	Zhejiang_Hangzhou	Zhejiang	Private sector	Withdrawal difficulty	5000	2012-08-15	2017	7	230	690	2012	8	59	4.07754	4728.7	0		677	8.49167	4.28428	6.04026	4.12713	8.6501	0.076962	8.51719	2.451	11.17	3	3	0.0071942	0.0508475	0	1	0	0	2	5000	1	2	85312.4
8/1/2017	89	-12.32	4950.3	5509.85	65	1.07	11.59	11.09	427	Zhejiang_Hangzhou	Zhejiang	Private sector	Withdrawal difficulty	5000	2012-08-15	2017	8	230	691	2012	8	60	4.09434	4874	0		677	8.5072		6.05678	4.17439	8.61429	0.0676596	8.51719	2.45014	10.96	7	3	0.0166667	0.0483871	0	1	0	0	2	5000	1	2	86035.9
9/1/2017	89	88.86	4574.9	5201.69	68	1.38	10.89	11.35	420	Zhejiang_Hangzhou	Zhejiang	Private sector	Withdrawal difficulty	5000	2012-08-15	2017	9	230	692	2012	8	61	4.11087	4950.3	0		677	8.42834	4.48706	6.04026	4.21951	8.55674	0.322084	8.51719	2.38784	11.09	-7	3	-0.0163934	0.0461538	0	1	0	0	2	5000	1	2	86792.2
10/1/2017	89	88.68	4185.7	5692.63	61	1.35	9.43	12.15	444	Zhejiang_Hangzhou	Zhejiang	Private sector	Withdrawal difficulty	5000	2012-08-15	2017	10	231	693	2012	8	62	4.12713	4574.9	0		677	8.33943	4.48503	6.09582	4.11087	8.64693	0.300105	8.51719	2.2439	11.35	24	-7	0.0571429	-0.102941	0	1	0	0	2	5000	1	2	87348.3
11/1/2017	89	76.19	4293.6	6195.06	79	1.34	9.27	12.17	463	Zhejiang_Hangzhou	Zhejiang	Private sector	Withdrawal difficulty	5000	2012-08-15	2017	11	231	694	2012	8	63	4.14314	4185.7	0		677	8.36488	4.33323	6.13773	4.36945	8.73151	0.29267	8.51719	2.22678	12.15	19	18	0.0427928	0.295082	0	1	0	0	2	5000	1	2	88022.7
12/1/2017	89	40.37	4535.6	6154.83	62	1.23	9.67	12.09	469	Zhejiang_Hangzhou	Zhejiang	Private sector	Withdrawal difficulty	5000	2012-08-15	2017	12	231	695	2012	8	64	4.15888	4293.6	0		677	8.41971	3.69809	6.1506	4.12713	8.72499	0.207015	8.51719	2.26903	12.17	6	-17	0.012959	-0.21519	0	1	0	0	2	5000	1	2	88606.5
1/1/2018	89	40	4664.6	5784.79	62	1.11		11.9		Zhejiang_Hangzhou	Zhejiang	Private sector	Withdrawal difficulty	5000	2012-08-15	2018	1	232	696	2012	8	65	4.17439	4535.6	0		677	8.44776	3.68888		4.12713	8.66299	0.104361	8.51719		12.09		0		0	0	1	0	0	2	5000	1	2	90519
2/1/2018	89	285.99	4935.3	6059.87	56	1		11.75		Zhejiang_Hangzhou	Zhejiang	Private sector	Withdrawal difficulty	5000	2012-08-15	2018	2	232	697	2012	8	66	4.18966	4664.6	0		677	8.50417	5.65596		4.02535	8.70944	1e-06	8.51719		11.9		-6		-0.0967742	0	1	0	0	2	5000	1	2	91445
3/1/2018	89	60	5610	5947.12	63	1		11		Zhejiang_Hangzhou	Zhejiang	Private sector	Withdrawal difficulty	5000	2012-08-15	2018	3	232	698	2012	8	67	4.20469	4935.3	0		677	8.63231	4.09434		4.14314	8.69066	1e-06	8.51719		11.75		7		0.125	0	1	0	0	2	5000	1	2	92314.8
4/1/2018	89	60	5675	5850.61	60	1		11		Zhejiang_Hangzhou	Zhejiang	Private sector	Withdrawal difficulty	5000	2012-08-15	2018	4	233	699	2012	8	68	4.21951	5610	0		677	8.64383	4.09434		4.09434	8.6743	1e-06	8.51719		11		-3		-0.047619	0	1	0	0	2	5000	1	2	93353.4
5/1/2018	89	60	5420	5454.34	68	1.25		11.13		Zhejiang_Hangzhou	Zhejiang	Private sector	Withdrawal difficulty	5000	2012-08-15	2018	5	233	700	2012	8	69	4.23411	5675	0		677	8.59785	4.09434		4.21951	8.60417	0.223144	8.51719		11		8		0.133333	0	1	0	0	2	5000	1	2	94334.2
6/1/2018	89	20	4571	5515.88	55	1.49		11.24		Zhejiang_Hangzhou	Zhejiang	Private sector	Withdrawal difficulty	5000	2012-08-15	2018	6	233	701	2012	8	70	4.2485	5420	0		677	8.42749	2.99573		4.00733	8.61539	0.398777	8.51719		11.13		-13		-0.191176	0	1	0	0	2	5000	1	2	96021.6
7/1/2017	90		1425	3555.45	5	1.92	4.27	9.35	334	Beijing_Haidian	Beijing	Venture capital system	Run away	2235	2014-09-01	2017	7	230	690	2014	9	34	3.52636	1320	0		671	7.26193		5.81114	1.60944	8.17624	0.652326	7.712	1.45161	9.62	8	-2	0.0245399	-0.285714	0	0	1	0	3	5000	0	2	60950.2
8/1/2017	90		930	3441.83	5	1.91	3.47	9.46	268	Beijing_Haidian	Beijing	Venture capital system	Run away	2235	2014-09-01	2017	8	230	691	2014	9	35	3.55535	1425	0		671	6.83519		5.59099	1.60944	8.14376	0.647104	7.712	1.24415	9.35	-66	0	-0.197605	0	0	0	1	0	3	5000	0	2	61668.2
9/1/2017	90		1130	2450.02	5	3.13	4.23	9.78	267	Beijing_Haidian	Beijing	Venture capital system	Run away	2235	2014-09-01	2017	9	230	692	2014	9	36	3.58352	930	0		671	7.02997		5.58725	1.60944	7.80385	1.14103	7.712	1.4422	9.46	-1	0	-0.0037313	0	0	0	1	0	3	5000	0	2	62363.4
10/1/2017	90		915	2548.01	7	2.47	4.07	9.43	225	Beijing_Haidian	Beijing	Venture capital system	Run away	2235	2014-09-01	2017	10	231	693	2014	9	37	3.61092	1130	0		671	6.81892		5.4161	1.94591	7.84307	0.904219	7.712	1.40364	9.78	-42	2	-0.157303	0.4	0	0	1	0	3	5000	0	2	62402.1
11/1/2017	90		680	2690.4	5	3.65	3.37	10.25	202	Beijing_Haidian	Beijing	Venture capital system	Run away	2235	2014-09-01	2017	11	231	694	2014	9	38	3.63759	915	0		671	6.52209		5.30827	1.60944	7.89745	1.29473	7.712	1.21491	9.43	-23	-2	-0.102222	-0.285714	0	0	1	0	3	5000	0	2	62719.7
12/1/2017	90		650	2202.86	3	3.57	3.37	10.11	193	Beijing_Haidian	Beijing	Venture capital system	Run away	2235	2014-09-01	2017	12	231	695	2014	9	39	3.66356	680	0		671	6.47697		5.26269	1.09861	7.69751	1.27257	7.712	1.21491	10.25	-9	-2	-0.0445545	-0.4	0	0	1	0	3	5000	0	2	63382.6
1/1/2018	90		1080	2175.87	3	3.33		10.17		Beijing_Haidian	Beijing	Venture capital system	Run away	2235	2014-09-01	2018	1	232	696	2014	9	40	3.68888	650	0		671	6.98472			1.09861	7.68518	1.20297	7.712		10.11		0		0	0	0	1	0	3	5000	0	2	60970.9
7/1/2017	91	188.35	5977.17	12786.9	417	4.55	8.82	13.09	678	Guangdong_Shenzhen	Guangdong	Private sector	Deferred payment	2510	2013-07-24	2017	7	230	690	2013	7	48	3.8712	6166.58	0		664	8.6957	5.2383	6.51915	6.03309	9.45618	1.51513	7.82804	2.17702	12.72	37	-44	0.0577223	-0.0954447	0	1	0	0	2	5000	0	2	113402
8/1/2017	91	170.4	5333.06	13679	368	3.7	8.56	13.28	623	Guangdong_Shenzhen	Guangdong	Private sector	Deferred payment	2510	2013-07-24	2017	8	230	691	2013	7	49	3.89182	5977.17	0		664	8.58168	5.13815	6.43455	5.90808	9.52361	1.30833	7.82804	2.1471	13.09	-55	-49	-0.0811209	-0.117506	0	1	0	0	2	5000	0	2	114872
9/1/2017	91	102.9	4974.14	13919.6	412	3.76	5.89	13.26	844	Guangdong_Shenzhen	Guangdong	Private sector	Deferred payment	2510	2013-07-24	2017	9	230	692	2013	7	50	3.91202	5333.06	0		664	8.51201	4.63376	6.73815	6.02102	9.54105	1.32442	7.82804	1.77326	13.28	221	44	0.354735	0.119565	0	1	0	0	2	5000	0	2	116314
10/1/2017	91	196.8	5291.32	14378.2	372	4.44	4.72	13.25	1122	Guangdong_Shenzhen	Guangdong	Private sector	Deferred payment	2510	2013-07-24	2017	10	231	693	2013	7	51	3.93183	4974.14	0		664	8.57382	5.28219	7.02287	5.91889	9.57347	1.49066	7.82804	1.55181	13.26	278	-40	0.329384	-0.0970874	0	1	0	0	2	5000	0	2	117307
11/1/2017	91	183.01	5909.88	15897.4	404	6.25	4.32	12.37	1367	Guangdong_Shenzhen	Guangdong	Private sector	Deferred payment	2510	2013-07-24	2017	11	231	694	2013	7	52	3.95124	5291.32	0		664	8.68438	5.20954	7.22037	6.00141	9.67391	1.83258	7.82804	1.46326	13.25	245	32	0.21836	0.0860215	0	1	0	0	2	5000	0	2	118474
12/1/2017	91	-11.71	6604.94	17417.3	476	9.88	4.69	12.84	1408	Guangdong_Shenzhen	Guangdong	Private sector	Deferred payment	2510	2013-07-24	2017	12	231	695	2013	7	53	3.97029	5909.88	0		664	8.79557		7.24993	6.16542	9.76522	2.29051	7.82804	1.54543	12.37	41	72	0.0299927	0.178218	0	1	0	0	2	5000	0	2	118979
1/1/2018	91	63.15	5229.64	17667.1	476	8.89		12.72		Guangdong_Shenzhen	Guangdong	Private sector	Deferred payment	2510	2013-07-24	2018	1	232	696	2013	7	54	3.98898	6604.94	0		664	8.5621	4.14551		6.16542	9.77946	2.18493	7.82804		12.84		0		0	0	1	0	0	2	5000	0	2	122424
2/1/2018	91	43.23	2402.89	16076.7	252	5.07		11.88		Guangdong_Shenzhen	Guangdong	Private sector	Deferred payment	2510	2013-07-24	2018	2	232	697	2013	7	55	4.00733	5229.64	0		664	7.78443	3.76654		5.52943	9.68513	1.62334	7.82804		12.72		-224		-0.470588	0	1	0	0	2	5000	0	2	123283
3/1/2018	91	-3.7	4909.54	16681	470	10.33		12.88		Guangdong_Shenzhen	Guangdong	Private sector	Deferred payment	2510	2013-07-24	2018	3	232	698	2013	7	56	4.02535	2402.89	0		664	8.49894			6.15273	9.72202	2.33505	7.82804		11.88		218		0.865079	0	1	0	0	2	5000	0	2	124549
4/1/2018	91	-17.1	3243.37	16831.8	346	9.62		13.4		Guangdong_Shenzhen	Guangdong	Private sector	Deferred payment	2510	2013-07-24	2018	4	233	699	2013	7	57	4.04305	4909.54	0		664	8.08437			5.84644	9.73103	2.26384	7.82804		12.88		-124		-0.26383	0	1	0	0	2	5000	0	2	125473
7/1/2018	91	13.42	1415.13	13551.5	230	3.52		12.61		Guangdong_Shenzhen	Guangdong	Private sector	Deferred payment	2510	2013-07-24	2018	7	234	702	2013	7	60	4.09434	2479.78	0		664	7.25498	2.59675		5.43808	9.51425	1.25846	7.82804		12.89		-38		-0.141791	0	1	0	0	2	5000	0	2	131593
8/1/2018	91	-40.88	544.88	12424.6	59	3.22		12.89		Guangdong_Shenzhen	Guangdong	Private sector	Deferred payment	2510	2013-07-24	2018	8	234	703	2013	7	61	4.11087	1415.13	0		664	6.30057			4.07754	9.42743	1.16938	7.82804		12.61		-171		-0.743478	0	1	0	0	2	5000	0	2	133663
7/1/2017	92	-224.83	6276.36	27526.7	607	7.88	4.67	9.61	1343	Guangdong_Guangzhou	Guangdong	Listed participation		12000	2015-01-23	2017	7	230	690	2015	1	30	3.4012	13778.3	0		668	8.74455		7.20266	6.40853	10.2229	2.06433	9.39266	1.54116	9.18	-1358	-4	-0.502777	-0.0065466	0	0	0	1	4	5000	1	4	113402
8/1/2017	92	599.72	11655.2	29077.9	690	6.78	6.76	9.26	1723	Guangdong_Guangzhou	Guangdong	Listed participation		12000	2015-01-23	2017	8	230	691	2015	1	31	3.43399	6276.36	0		668	9.36351	6.39646	7.45182	6.53669	10.2777	1.91398	9.39266	1.91102	9.61	380	83	0.282949	0.136738	0	0	0	1	4	5000	1	4	114872
9/1/2017	92	-12.52	18143.7	32701	943	7.37	6.52	9.44	2758	Guangdong_Guangzhou	Guangdong	Listed participation		12000	2015-01-23	2017	9	230	692	2015	1	32	3.46574	11655.2	0		668	9.80608		7.92226	6.84907	10.3952	1.99742	9.39266	1.87487	9.26	1035	253	0.600696	0.366667	0	0	0	1	4	5000	1	4	116314
10/1/2017	92	506.12	11301.2	35141.5	797	8.91	3.99	10.09	2835	Guangdong_Guangzhou	Guangdong	Listed participation		12000	2015-01-23	2017	10	231	693	2015	1	33	3.49651	18143.7	0		668	9.33266	6.22677	7.9498	6.68086	10.4671	2.18717	9.39266	1.38379	9.44	77	-146	0.0279188	-0.154825	0	0	0	1	4	5000	1	4	117307
11/1/2017	92	418	10246	33773.9	908	9.01	3.49	10.37	2933	Guangdong_Guangzhou	Guangdong	Listed participation		12000	2015-01-23	2017	11	231	694	2015	1	34	3.52636	11301.2	0		668	9.23464	6.03548	7.98378	6.81124	10.4274	2.19834	9.39266	1.2499	10.09	98	111	0.0345679	0.139272	0	0	0	1	4	5000	1	4	118474
12/1/2017	92	-198.38	6865.04	28767.9	922	13.67	3.49	10.83	1969	Guangdong_Guangzhou	Guangdong	Listed participation		12000	2015-01-23	2017	12	231	695	2015	1	35	3.55535	10246	0		668	8.8342		7.58528	6.82655	10.267	2.6152	9.39266	1.2499	10.37	-964	14	-0.328674	0.0154185	0	0	0	1	4	5000	1	4	118979
1/1/2018	92	136.24	6183.93	25281.7	922	15.55		11.07		Guangdong_Guangzhou	Guangdong	Listed participation		12000	2015-01-23	2018	1	232	696	2015	1	36	3.58352	6865.04	0		668	8.72971	4.91442		6.82655	10.1378	2.74406	9.39266		10.83		0		0	0	0	0	1	4	5000	1	4	122424
2/1/2018	92	223.62	3575.58	24965.9	406	11.04		10.11		Guangdong_Guangzhou	Guangdong	Listed participation		12000	2015-01-23	2018	2	232	697	2015	1	37	3.61092	6183.93	0		668	8.18188	5.40995		6.00635	10.1253	2.40152	9.39266		11.07		-516		-0.559653	0	0	0	1	4	5000	1	4	123283
3/1/2018	92	-34.98	4174.66	21266.4	393	8.5		9.62		Guangdong_Guangzhou	Guangdong	Listed participation		12000	2015-01-23	2018	3	232	698	2015	1	38	3.63759	3575.58	0		668	8.33679			5.97381	9.96489	2.14007	9.39266		10.11		-13		-0.0320197	0	0	0	1	4	5000	1	4	124549
4/1/2018	92	-105.03	4121.75	20985.8	407	12.59		10.15		Guangdong_Guangzhou	Guangdong	Listed participation		12000	2015-01-23	2018	4	233	699	2015	1	39	3.66356	4174.66	0		668	8.32403			6.00881	9.9516	2.5329	9.39266		9.62		14		0.0356234	0	0	0	1	4	5000	1	4	125473
5/1/2018	92	206.01	6330.47	22561	480	11.8		9.86		Guangdong_Guangzhou	Guangdong	Listed participation		12000	2015-01-23	2018	5	233	700	2015	1	40	3.68888	4121.75	0		668	8.75313	5.32792		6.17379	10.024	2.4681	9.39266		10.15		73		0.179361	0	0	0	1	4	5000	1	4	126797
6/1/2018	92	-28.36	6305.29	24695.5	459	12.71		10.04		Guangdong_Guangzhou	Guangdong	Listed participation		12000	2015-01-23	2018	6	233	701	2015	1	41	3.71357	6330.47	0		668	8.74915			6.12905	10.1144	2.54239	9.39266		9.86		-21		-0.04375	0	0	0	1	4	5000	1	4	129547
7/1/2018	92	-70.35	5540.37	26375.7	541	13.32		10.14		Guangdong_Guangzhou	Guangdong	Listed participation		12000	2015-01-23	2018	7	234	702	2015	1	42	3.73767	6305.29	0		668	8.61982			6.29342	10.1802	2.58927	9.39266		10.04		82		0.178649	0	0	0	1	4	5000	1	4	131593
8/1/2018	92	-58.68	2767.82	24807.5	422	16.92		11.03		Guangdong_Guangzhou	Guangdong	Listed participation		12000	2015-01-23	2018	8	234	703	2015	1	43	3.7612	5540.37	0		668	7.92582			6.045	10.1189	2.8285	9.39266		10.14		-119		-0.219963	0	0	0	1	4	5000	1	4	133663
9/1/2018	92	10.73	2866.4	24895.9	333	15.84		11.12		Guangdong_Guangzhou	Guangdong	Listed participation		12000	2015-01-23	2018	9	234	704	2015	1	44	3.78419	2767.82	0		668	7.96081	2.37304		5.80814	10.1225	2.76254	9.39266		11.03		-89		-0.2109	0	0	0	1	4	5000	1	4	135130
10/1/2018	92	68.94	1779.03	24044.4	140	15.19				Guangdong_Guangzhou	Guangdong	Listed participation		12000	2015-01-23	2018	10	235	705	2015	1	45	3.80666	2866.4	0		668	7.48382	4.23324		4.94164	10.0877	2.72064	9.39266		11.12		-193		-0.57958	0	0	0	1	4	5000	1	4	136311
8/1/2017	93	232.96	5521.92	4838.52	41221	0.76	2.59	7.79	2128	Shanghai_Pudong	Shanghai	Private sector	Economic investigation intervention	8000	2015-02-01	2017	8	230	691	2015	2	30	3.4012	0	1	691	686	8.61648	5.45087	7.66294	10.6267	8.48437	-0.274435	8.9872	0.951658	7.52					0	1	0	0	2	5000	1	4	111700
9/1/2017	93	49.22	4096.28	2976.39	33256	0.68	4.59	8.57	893	Shanghai_Pudong	Shanghai	Private sector	Economic investigation intervention	8000	2015-02-01	2017	9	230	692	2015	2	31	3.43399	5521.92	0		686	8.31784	3.8963	6.79459	10.412	7.99847	-0.385661	8.9872	1.52388	7.79	-1235	-7965	-0.580357	-0.193227	0	1	0	0	2	5000	1	4	110600
10/1/2017	93	419.63	8252.65	6215.96	63940	0.67	3.27	9.13	2526	Shanghai_Pudong	Shanghai	Private sector	Economic investigation intervention	8000	2015-02-01	2017	10	231	693	2015	2	32	3.46574	4096.28	0		686	9.01829	6.03937	7.83439	11.0657	8.73488	-0.400476	8.9872	1.18479	8.57	1633	30684	1.82867	0.922661	0	1	0	0	2	5000	1	4	112100
11/1/2017	93	-129.09	8771.23	7709.71	50958	0.94	4.56	9.73	1922	Shanghai_Pudong	Shanghai	Private sector	Economic investigation intervention	8000	2015-02-01	2017	11	231	694	2015	2	33	3.49651	8252.65	0		686	9.07923		7.56112	10.8388	8.95024	-0.0618743	8.9872	1.51732	9.13	-604	-12982	-0.239113	-0.203034	0	1	0	0	2	5000	1	4	113800
12/1/2017	93	41.95	5340.48	6055.05	41799	1.69	8.33	10.19	641	Shanghai_Pudong	Shanghai	Private sector	Economic investigation intervention	8000	2015-02-01	2017	12	231	695	2015	2	34	3.52636	8771.23	0		686	8.58307	3.73648	6.46303	10.6406	8.70865	0.524729	8.9872	2.11986	9.73	-1281	-9159	-0.666493	-0.179736	0	1	0	0	2	5000	1	4	112500
1/1/2018	93	169.88	6518.67	8121.44	41799	1.21		10.06		Shanghai_Pudong	Shanghai	Private sector	Economic investigation intervention	8000	2015-02-01	2018	1	232	696	2015	2	35	3.55535	5340.48	0		686	8.78243	5.13509		10.6406	9.00226	0.190621	8.9872		10.19		0		0	0	1	0	0	2	5000	1	4	114800
2/1/2018	93	-307.42	1794.67	3452.48	2856	4.23		10.68		Shanghai_Pudong	Shanghai	Private sector	Economic investigation intervention	8000	2015-02-01	2018	2	232	697	2015	2	36	3.58352	6518.67	0		686	7.49258			7.95718	8.14685	1.4422	8.9872		10.06		-38943		-0.931673	0	1	0	0	2	5000	1	4	113800
3/1/2018	93	-20.32	5852.13	7364.45	881	2.57		10.36		Shanghai_Pudong	Shanghai	Private sector	Economic investigation intervention	8000	2015-02-01	2018	3	232	698	2015	2	37	3.61092	1794.67	0		686	8.67456			6.78106	8.90442	0.943906	8.9872		10.68		-1975		-0.691527	0	1	0	0	2	5000	1	4	114900
7/1/2017	94	70.17	8415.84	29562.5	1	2.71	8.07	8.03	1043	Guangdong_Shenzhen	Guangdong	Private sector		1000	2015-06-30	2017	7	230	690	2015	6	25	3.21888	9109.84	0		674	9.03787	4.25092	6.94986	1e-06	10.2943	0.996949	6.90775	2.08815	8.1	18	0	0.017561	0	0	1	0	0	2	5000	0	1	113402
8/1/2017	94	323.94	7259.86	28583.4	1	2.8	7.41	8.03	980	Guangdong_Shenzhen	Guangdong	Private sector		1000	2015-06-30	2017	8	230	691	2015	6	26	3.2581	8415.84	0		674	8.89012	5.78056	6.88755	1e-06	10.2606	1.02962	6.90775	2.00283	8.03	-63	0	-0.0604027	0	0	1	0	0	2	5000	0	1	114872
9/1/2017	94		7910.47		1	2.87	7.93	8.15	998	Guangdong_Shenzhen	Guangdong	Private sector		1000	2015-06-30	2017	9	230	692	2015	6	27	3.29584	7259.86	0		674	8.97594		6.90575	1e-06		1.05431	6.90775	2.07065	8.03	18	0	0.0183673	0	0	1	0	0	2	5000	0	1	116314
7/1/2017	95	-33.27	838.98	6255.5	1	9.63	3.44	17.56	244	Hubei_Wuhan	Hubei	Private sector	Withdrawal difficulty	1000	2014-06-01	2017	7	230	690	2014	6	37	3.61092	894.13	0		671	6.73219		5.49717	1e-06	8.74122	2.26488	6.90775	1.23547	17.79	6	0	0.0252101	0	0	1	0	0	2	5000	0	1	36569.5
8/1/2017	95	-10	1011.96	6337.55	1	9.67	4.03	17.79	251	Hubei_Wuhan	Hubei	Private sector	Withdrawal difficulty	1000	2014-06-01	2017	8	230	691	2014	6	38	3.63759	838.98	0		671	6.91964		5.52545	1e-06	8.75425	2.26903	6.90775	1.39377	17.56	7	0	0.0286885	0	0	1	0	0	2	5000	0	1	36935.2
9/1/2017	95	-33.73	1222.26	6569.45	1	9.76	5.05	17.65	242	Hubei_Wuhan	Hubei	Private sector	Withdrawal difficulty	1000	2014-06-01	2017	9	230	692	2014	6	39	3.66356	1011.96	0		671	7.10846		5.48894	1e-06	8.79018	2.27829	6.90775	1.61939	17.79	-9	0	-0.0358566	0	0	1	0	0	2	5000	0	1	37394.9
10/1/2017	95	-23.77	1203.23	6672.72	1	9.92	4.87	17.64	247	Hubei_Wuhan	Hubei	Private sector	Withdrawal difficulty	1000	2014-06-01	2017	10	231	693	2014	6	40	3.68888	1222.26	0		671	7.09276		5.50939	1e-06	8.80578	2.29455	6.90775	1.58309	17.65	5	0	0.0206612	0	0	1	0	0	2	5000	0	1	37540.5
11/1/2017	95	31.35	1257.99	6852.98	1	10.5	5.35	17.93	235	Hubei_Wuhan	Hubei	Private sector	Withdrawal difficulty	1000	2014-06-01	2017	11	231	694	2014	6	41	3.71357	1203.23	0		671	7.13727	3.44521	5.45959	1e-06	8.83244	2.35137	6.90775	1.6771	17.64	-12	0	-0.048583	0	0	1	0	0	2	5000	0	1	38020
12/1/2017	95	4.55	1406.97	7002.76	1	9.67	6.34	17.76	222	Hubei_Wuhan	Hubei	Private sector	Withdrawal difficulty	1000	2014-06-01	2017	12	231	695	2014	6	42	3.73767	1257.99	0		671	7.24919	1.51513	5.40268	1e-06	8.85406	2.26903	6.90775	1.84688	17.93	-13	0	-0.0553191	0	0	1	0	0	2	5000	0	1	38154.9
1/1/2018	95	-2.28	1016.54	6392.5	1	6.73		18.18		Hubei_Wuhan	Hubei	Private sector	Withdrawal difficulty	1000	2014-06-01	2018	1	232	696	2014	6	43	3.7612	1406.97	0		671	6.92416			1e-06	8.76288	1.90657	6.90775		17.76		0		0	0	1	0	0	2	5000	0	1	39502.1
2/1/2018	95	125.42	1879.08	7148.41	1	6.37		18.23		Hubei_Wuhan	Hubei	Private sector	Withdrawal difficulty	1000	2014-06-01	2018	2	232	697	2014	6	44	3.78419	1016.54	0		671	7.53854	4.83167		1e-06	8.87464	1.8516	6.90775		18.18		0		0	0	1	0	0	2	5000	0	1	39973.8
3/1/2018	95		845.65		1	6.79		18.21		Hubei_Wuhan	Hubei	Private sector	Withdrawal difficulty	1000	2014-06-01	2018	3	232	698	2014	6	45	3.80666	1879.08	0		671	6.74011			1e-06		1.91545	6.90775		18.23		0		0	0	1	0	0	2	5000	0	1	40322.2
7/1/2017	96	73.2	5890.21	9401.66	18	1.9	4.08	16.64	1445	Beijing_Haidian	Beijing	Private sector	Deferred payment	3000	2014-10-10	2017	7	230	690	2014	10	33	3.49651	5472.29	0		658	8.68105	4.29319	7.27586	2.89037	9.14864	0.641854	8.00637	1.4061	16.76	101	4	0.0751488	0.285714	0	1	0	0	2	5000	0	2	60950.2
8/1/2017	96	67.94	6072.85	10462.5	26	2.08	4.14	16.73	1466	Beijing_Haidian	Beijing	Private sector	Deferred payment	3000	2014-10-10	2017	8	230	691	2014	10	34	3.52636	5890.21	0		658	8.71158	4.21863	7.29029	3.2581	9.25555	0.732368	8.00637	1.4207	16.64	21	8	0.0145329	0.444444	0	1	0	0	2	5000	0	2	61668.2
9/1/2017	96	259.88	6892.96	11713.5	89	2.14	4	16.8	1724	Beijing_Haidian	Beijing	Private sector	Deferred payment	3000	2014-10-10	2017	9	230	692	2014	10	35	3.55535	6072.85	0		658	8.83826	5.56022	7.4524	4.48864	9.3685	0.760806	8.00637	1.3863	16.73	258	63	0.175989	2.42308	0	1	0	0	2	5000	0	2	62363.4
10/1/2017	96	101.31	6212.05	12577.2	94	2.43	3.64	16.23	1707	Beijing_Haidian	Beijing	Private sector	Deferred payment	3000	2014-10-10	2017	10	231	693	2014	10	36	3.58352	6892.96	0		658	8.73425	4.61819	7.44249	4.54329	9.43964	0.887892	8.00637	1.29198	16.8	-17	5	-0.0098608	0.0561798	0	1	0	0	2	5000	0	2	62402.1
11/1/2017	96	77.34	6321.73	13975.4	85	2.94	3.61	16.79	1750	Beijing_Haidian	Beijing	Private sector	Deferred payment	3000	2014-10-10	2017	11	231	694	2014	10	37	3.61092	6212.05	0		658	8.75175	4.34821	7.46737	4.44265	9.54505	1.07841	8.00637	1.28371	16.23	43	-9	0.0251904	-0.0957447	0	1	0	0	2	5000	0	2	62719.7
12/1/2017	96	177.42	8756	16476.8	134	2.96	4.38	16.83	2001	Beijing_Haidian	Beijing	Private sector	Deferred payment	3000	2014-10-10	2017	12	231	695	2014	10	38	3.63759	6321.73	0		658	9.0775	5.17852	7.6014	4.89784	9.70971	1.08519	8.00637	1.47705	16.79	251	49	0.143429	0.576471	0	1	0	0	2	5000	0	2	63382.6
1/1/2018	96	-12.63	9024.61	17025.3	134	2.82		16.71		Beijing_Haidian	Beijing	Private sector	Deferred payment	3000	2014-10-10	2018	1	232	696	2014	10	39	3.66356	8756	0		658	9.10771			4.89784	9.74245	1.03674	8.00637		16.83		0		0	0	1	0	0	2	5000	0	2	60970.9
2/1/2018	96	542.89	10459.4	19250.6	136	3.21		17.03		Beijing_Haidian	Beijing	Private sector	Deferred payment	3000	2014-10-10	2018	2	232	697	2014	10	40	3.68888	9024.61	0		658	9.25526	6.29691		4.91265	9.8653	1.16627	8.00637		16.71		2		0.0149254	0	1	0	0	2	5000	0	2	61554.8
3/1/2018	96	74.3	11903.1	22798.2	130	2.78		16.71		Beijing_Haidian	Beijing	Private sector	Deferred payment	3000	2014-10-10	2018	3	232	698	2014	10	41	3.71357	10459.4	0		658	9.38455	4.30811		4.86754	10.0344	1.02245	8.00637		17.03		-6		-0.0441176	0	1	0	0	2	5000	0	2	62052.3
7/1/2017	97	275.23	8305	18599	218	2.19	10.32	9.4	805	Shanghai_Pudong	Shanghai	Private sector		20000	2014-06-10	2017	7	230	690	2014	6	37	3.61092	7040	0		671	9.02461	5.61761	6.69084	5.3845	9.83086	0.783902	9.90349	2.33408	9.38	81	39	0.111879	0.217877	0	1	0	0	2	5000	1	4	110666
8/1/2017	97	99.59	8389	18502.2	213	2.16	11.22	9.38	748	Shanghai_Pudong	Shanghai	Private sector		20000	2014-06-10	2017	8	230	691	2014	6	38	3.63759	8305	0		671	9.03468	4.60106	6.6174	5.36129	9.82565	0.770109	9.90349	2.4177	9.4	-57	-5	-0.0708075	-0.0229358	0	1	0	0	2	5000	1	4	111700
9/1/2017	97	-433.17	6270.02	17026.7	165	2.06	8.88	9.32	706	Shanghai_Pudong	Shanghai	Private sector		20000	2014-06-10	2017	9	230	692	2014	6	39	3.66356	8389	0		671	8.74353		6.55961	5.10595	9.74254	0.722707	9.90349	2.1838	9.38	-42	-48	-0.0561497	-0.225352	0	1	0	0	2	5000	1	4	110600
10/1/2017	97	143.11	9059	17521.4	234	2.21	10.61	9.41	854	Shanghai_Pudong	Shanghai	Private sector		20000	2014-06-10	2017	10	231	693	2014	6	40	3.68888	6270.02	0		671	9.11151	4.96361	6.74993	5.45532	9.77118	0.792993	9.90349	2.3618	9.32	148	69	0.209632	0.418182	0	1	0	0	2	5000	1	4	112100
11/1/2017	97	70.83	8644	19048.9	227	2.17	9.79	9.38	883	Shanghai_Pudong	Shanghai	Private sector		20000	2014-06-10	2017	11	231	694	2014	6	41	3.71357	9059	0		671	9.06462	4.26028	6.78332	5.42495	9.85476	0.774728	9.90349	2.28136	9.41	29	-7	0.0339578	-0.0299145	0	1	0	0	2	5000	1	4	113800
12/1/2017	97	-131.35	8245	19385.2	221	2.14	10.25	9.37	804	Shanghai_Pudong	Shanghai	Private sector		20000	2014-06-10	2017	12	231	695	2014	6	42	3.73767	8644	0		671	9.01736		6.6896	5.39816	9.87226	0.760806	9.90349	2.32728	9.38	-79	-6	-0.0894677	-0.0264317	0	1	0	0	2	5000	1	4	112500
1/1/2018	97	-10	8410	18707.5	221	2.13		9.36		Shanghai_Pudong	Shanghai	Private sector		20000	2014-06-10	2018	1	232	696	2014	6	43	3.7612	8245	0		671	9.03718			5.39816	9.83668	0.756123	9.90349		9.37		0		0	0	1	0	0	2	5000	1	4	114800
2/1/2018	97	480.01	9222	20689.5	237	2.14		9.36		Shanghai_Pudong	Shanghai	Private sector		20000	2014-06-10	2018	2	232	697	2014	6	44	3.78419	8410	0		671	9.12935	6.17381		5.46806	9.93738	0.760806	9.90349		9.36		16		0.0723982	0	1	0	0	2	5000	1	4	113800
3/1/2018	97	-29.99	9580	20980.6	247	1.78		9.15		Shanghai_Pudong	Shanghai	Private sector		20000	2014-06-10	2018	3	232	698	2014	6	45	3.80666	9222	0		671	9.16743			5.50939	9.95135	0.576614	9.90349		9.36		10		0.0421941	0	1	0	0	2	5000	1	4	114900
4/1/2018	97	269.01	7855	20760.6	227	1.56		8.95		Shanghai_Pudong	Shanghai	Private sector		20000	2014-06-10	2018	4	233	699	2014	6	46	3.82864	9580	0		671	8.9689	5.59475		5.42495	9.94081	0.444686	9.90349		9.15		-20		-0.0809717	0	1	0	0	2	5000	1	4	115200
5/1/2018	97	-30	13770	19127.3	695	2.15		9.22		Shanghai_Pudong	Shanghai	Private sector		20000	2014-06-10	2018	5	233	700	2014	6	47	3.85015	7855	0		671	9.53025			6.54391	9.85887	0.765468	9.90349		8.95		468		2.06167	0	1	0	0	2	5000	1	4	116600
6/1/2018	97	-80	8360	19447.1	425	2.24		9.29		Shanghai_Pudong	Shanghai	Private sector		20000	2014-06-10	2018	6	233	701	2014	6	48	3.8712	13770	0		671	9.03121			6.05209	9.87545	0.806476	9.90349		9.22		-270		-0.388489	0	1	0	0	2	5000	1	4	117039
7/1/2018	97	190	5290	18428	269	2.01		9.17		Shanghai_Pudong	Shanghai	Private sector		20000	2014-06-10	2018	7	234	702	2014	6	49	3.89182	8360	0		671	8.57357	5.24702		5.59471	9.82163	0.698135	9.90349		9.29		-156		-0.367059	0	1	0	0	2	5000	1	4	117700
8/1/2018	97	20	6770	14200.1	341	2.58		9.25		Shanghai_Pudong	Shanghai	Private sector		20000	2014-06-10	2018	8	234	703	2014	6	50	3.91202	5290	0		671	8.82026	2.99573		5.83188	9.561	0.94779	9.90349		9.17		72		0.267658	0	1	0	0	2	5000	1	4	117800
9/1/2018	97	40	6560	13260.1	329	2.37		9.17		Shanghai_Pudong	Shanghai	Private sector		20000	2014-06-10	2018	9	234	704	2014	6	51	3.93183	6770	0		671	8.78875	3.68888		5.79606	9.49252	0.86289	9.90349		9.25		-12		-0.0351906	0	1	0	0	2	5000	1	4	117941
10/1/2018	97	-140	6630	13870.2	332	2.31		9.12		Shanghai_Pudong	Shanghai	Private sector		20000	2014-06-10	2018	10	235	705	2014	6	52	3.95124	6560	0		671	8.79936			5.80513	9.5375	0.837248	9.90349		9.17		3		0.0091185	0	1	0	0	2	5000	1	4	119007
11/1/2018	97	100	7520.1	14830.2	377	2.68		9.28		Shanghai_Pudong	Shanghai	Private sector		20000	2014-06-10	2018	11	235	706	2014	6	53	3.97029	6630	0		671	8.92534	4.60517		5.93224	9.60442	0.985817	9.90349		9.12		45		0.135542	0	1	0	0	2	5000	1	4	120749
7/1/2017	98	64.33	1365.37	2806.59	51	3.01	3.92	17.08	348	Guangdong_Dongguan (a city in Guangdong Province)	Guangdong	Private sector		5000	2015-06-06	2017	7	230	690	2015	6	25	3.21888	1258.26	0		680	7.21918	4.16403	5.8522	3.93183	7.93973	1.10194	8.51719	1.36609	16.76	18	-5	0.0545455	-0.0892857	0	1	0	0	2	5000	1	2	113402
8/1/2017	98	-106.58	1244.73	3245.71	41	2.81	3.74	15.8	333	Guangdong_Dongguan (a city in Guangdong Province)	Guangdong	Private sector		5000	2015-06-06	2017	8	230	691	2015	6	26	3.2581	1365.37	0		680	7.12667		5.80814	3.71357	8.08509	1.03319	8.51719	1.31909	17.08	-15	-10	-0.0431034	-0.196078	0	1	0	0	2	5000	1	2	114872
9/1/2017	98	38.04	1212.69	3596.27	33	3.33	4.43	16.2	274	Guangdong_Dongguan (a city in Guangdong Province)	Guangdong	Private sector		5000	2015-06-06	2017	9	230	692	2015	6	27	3.29584	1244.73	0		680	7.1006	3.63864	5.61313	3.49651	8.18765	1.20297	8.51719	1.4884	15.8	-59	-8	-0.177177	-0.195122	0	1	0	0	2	5000	1	2	116314
10/1/2017	98	-33.02	1360.29	3809.79	34	2.18	4.47	14.52	304	Guangdong_Dongguan (a city in Guangdong Province)	Guangdong	Private sector		5000	2015-06-06	2017	10	231	693	2015	6	28	3.33221	1212.69	0		680	7.21545		5.71703	3.52636	8.24533	0.779325	8.51719	1.49739	16.2	30	1	0.109489	0.030303	0	1	0	0	2	5000	1	2	117307
11/1/2017	98	-31.01	1211.88	3878.46	43	2.3	4.15	14.73	292	Guangdong_Dongguan (a city in Guangdong Province)	Guangdong	Private sector		5000	2015-06-06	2017	11	231	694	2015	6	29	3.3673	1360.29	0		680	7.09993		5.67675	3.7612	8.26319	0.83291	8.51719	1.42311	14.52	-12	9	-0.0394737	0.264706	0	1	0	0	2	5000	1	2	118474
12/1/2017	98	55.14	1242.98	3552.43	31	3.55	3.95	16.89	315	Guangdong_Dongguan (a city in Guangdong Province)	Guangdong	Private sector		5000	2015-06-06	2017	12	231	695	2015	6	30	3.4012	1211.88	0		680	7.12527	4.00988	5.75257	3.43399	8.17539	1.26695	8.51719	1.37372	14.73	23	-12	0.0787671	-0.27907	0	1	0	0	2	5000	1	2	118979
1/1/2018	98	74	1194.02	3260.1	31	4.68		18.06		Guangdong_Dongguan (a city in Guangdong Province)	Guangdong	Private sector		5000	2015-06-06	2018	1	232	696	2015	6	31	3.43399	1242.98	0		680	7.08508	4.30406		3.43399	8.08951	1.5433	8.51719		16.89		0		0	0	1	0	0	2	5000	1	2	122424
2/1/2018	98	-24	639.36	3101.88	20	4.77		17.75		Guangdong_Dongguan (a city in Guangdong Province)	Guangdong	Private sector		5000	2015-06-06	2018	2	232	697	2015	6	32	3.46574	1194.02	0		680	6.46047			2.99573	8.03976	1.56235	8.51719		18.06		-11		-0.354839	0	1	0	0	2	5000	1	2	123283
3/1/2018	98	110	418.45	177	24	2.31		14.35		Guangdong_Dongguan (a city in Guangdong Province)	Guangdong	Private sector		5000	2015-06-06	2018	3	232	698	2015	6	33	3.49651	639.36	0		680	6.03656	4.70048		3.17805	5.17615	0.837248	8.51719		17.75		4		0.2	0	1	0	0	2	5000	1	2	124549
7/1/2017	99	101.99	2556.1	3548.92	170	1.38	3.92	10	652	Shandong_Linyi	Shandong	State-owned holdings	Suspension of tender	2000	2014-08-06	2017	7	230	690	2014	8	35	3.55535	1886.95	0		673	7.84624	4.62488	6.48004	5.1358	8.1744	0.322084	7.6009	1.36609	10.04	226	47	0.530516	0.382114	1	0	0	0	1	5000	0	1	65778.5
8/1/2017	99	141.48	2891.72	3887.82	196	1.52	5.66	10.16	511	Shandong_Linyi	Shandong	State-owned holdings	Suspension of tender	2000	2014-08-06	2017	8	230	691	2014	8	36	3.58352	2556.1	0		673	7.96961	4.95216	6.23637	5.27811	8.2656	0.418711	7.6009	1.73342	10	-141	26	-0.216258	0.152941	1	0	0	0	1	5000	0	1	66257.8
9/1/2017	99		3313.3		182	1.25	12.27	10	270	Shandong_Linyi	Shandong	State-owned holdings	Suspension of tender	2000	2014-08-06	2017	9	230	692	2014	8	37	3.61092	2891.72	0		673	8.1057		5.59842	5.20401		0.223144	7.6009	2.50716	10.16	-241	-14	-0.471624	-0.0714286	1	0	0	0	1	5000	0	1	66763.9
7/1/2017	100	102.93	2116.6	9370.13	14	7.13	17.49	10	121	Shandong_Jinan	Shandong	Private sector	transformation	5600	2014-12-31	2017	7	230	690	2014	12	31	3.43399	1672.84	0		671	7.65757	4.63405	4.79579	2.63906	9.14528	1.96431	8.63052	2.86163	9.47	-8	0	-0.0620155	0	0	1	0	0	2	5000	1	3	65778.5
8/1/2017	100	52.66	1398.7	9116.24	15	6.87	11.19	9.69	125	Shandong_Jinan	Shandong	Private sector	transformation	5600	2014-12-31	2017	8	230	691	2014	12	32	3.46574	2116.6	0		671	7.2433	3.96386	4.82831	2.70805	9.11781	1.92716	8.63052	2.41502	10	4	1	0.0330578	0.0714286	0	1	0	0	2	5000	1	3	66257.8
9/1/2017	100	-63.5	1795.25	8959.98	16	7.34	13.01	9.92	138	Shandong_Jinan	Shandong	Private sector	transformation	5600	2014-12-31	2017	9	230	692	2014	12	33	3.49651	1398.7	0		671	7.4929		4.92725	2.77259	9.10052	1.99334	8.63052	2.56572	9.69	13	1	0.104	0.0666667	0	1	0	0	2	5000	1	3	66763.9
10/1/2017	100	136.13	1289.32	8693.17	19	7.55	10.66	9.74	121	Shandong_Jinan	Shandong	Private sector	transformation	5600	2014-12-31	2017	10	231	693	2014	12	34	3.52636	1795.25	0		671	7.16187	4.91361	4.79579	2.94444	9.07029	2.02155	8.63052	2.3665	9.92	-17	3	-0.123188	0.1875	0	1	0	0	2	5000	1	3	67079.3
11/1/2017	100	62.56	2208.18	9512.38	16	10.29	16.6	10.8	133	Shandong_Jinan	Shandong	Private sector	transformation	5600	2014-12-31	2017	11	231	694	2014	12	35	3.55535	1289.32	0		671	7.69992	4.13613	4.89035	2.77259	9.16035	2.33117	8.63052	2.8094	9.74	12	-3	0.0991736	-0.157895	0	1	0	0	2	5000	1	3	67428.8
12/1/2017	100	2.02	2190.74	10233	22	9.2	17.25	10.49	127	Shandong_Jinan	Shandong	Private sector	transformation	5600	2014-12-31	2017	12	231	695	2014	12	36	3.58352	2208.18	0		671	7.692	0.703098	4.84419	3.09104	9.23338	2.2192	8.63052	2.84781	10.8	-6	6	-0.0451128	0.375	0	1	0	0	2	5000	1	3	67576
1/1/2018	100	7.05	2212.4	10145.5	22	8.42		10.31		Shandong_Jinan	Shandong	Private sector	transformation	5600	2014-12-31	2018	1	232	696	2014	12	37	3.61092	2190.74	0		671	7.70183	1.95303		3.09104	9.22479	2.13061	8.63052		10.49		0		0	0	1	0	0	2	5000	1	3	68832.7
2/1/2018	100	-56.8	1827.98	10518.2	20	8.67		10.47		Shandong_Jinan	Shandong	Private sector	transformation	5600	2014-12-31	2018	2	232	697	2014	12	38	3.63759	2212.4	0		671	7.51097			2.99573	9.26086	2.15987	8.63052		10.31		-2		-0.0909091	0	1	0	0	2	5000	1	3	69438.6
3/1/2018	100	-18.56	4673.2	13313.9	17	11.01		11.18		Shandong_Jinan	Shandong	Private sector	transformation	5600	2014-12-31	2018	3	232	698	2014	12	39	3.66356	1827.98	0		671	8.4496			2.83321	9.49656	2.3988	8.63052		10.47		-3		-0.15	0	1	0	0	2	5000	1	3	70012.1
4/1/2018	100	-75.03	3129	14894.2	18	9.05		10.59		Shandong_Jinan	Shandong	Private sector	transformation	5600	2014-12-31	2018	4	233	699	2014	12	40	3.68888	4673.2	0		671	8.04847			2.89037	9.60873	2.20276	8.63052		11.18		1		0.0588235	0	1	0	0	2	5000	1	3	70577.4
5/1/2018	100	104.83	3917	16998	20	11.6		11.31		Shandong_Jinan	Shandong	Private sector	transformation	5600	2014-12-31	2018	5	233	700	2014	12	41	3.71357	3129	0		671	8.27308	4.65234		2.99573	9.74085	2.451	8.63052		10.59		2		0.111111	0	1	0	0	2	5000	1	3	71120
7/1/2017	101	-3.35	2264.05	10137.6	152	5.38	2.93	9.76	772	Guangdong_Shenzhen	Guangdong	Listed holding		2000	2015-08-08	2017	7	230	690	2015	8	23	3.13549	2692.08	0		681	7.72491		6.64898	5.02388	9.22401	1.68269	7.6009	1.075	9.81	-121	-23	-0.135498	-0.131429	0	0	0	1	4	5000	0	1	113402
8/1/2017	101	44.96	1781.45	10115.4	88	4.67	3.99	9.53	446	Guangdong_Shenzhen	Guangdong	Listed holding		2000	2015-08-08	2017	8	230	691	2015	8	24	3.17805	2264.05	0		681	7.48518	3.80577	6.10032	4.47734	9.22182	1.54116	7.6009	1.38379	9.76	-326	-64	-0.42228	-0.421053	0	0	0	1	4	5000	0	1	114872
9/1/2017	101	229.4	3046.31	11464.3	143	4.53	4.17	9.52	731	Guangdong_Shenzhen	Guangdong	Listed holding		2000	2015-08-08	2017	9	230	692	2015	8	25	3.21888	1781.45	0		681	8.02169	5.43547	6.59441	4.96284	9.34699	1.51072	7.6009	1.42792	9.53	285	55	0.639014	0.625	0	0	0	1	4	5000	0	1	116314
10/1/2017	101	273.89	2235.3	11891.1	131	4.67	3.23	9.57	693	Guangdong_Shenzhen	Guangdong	Listed holding		2000	2015-08-08	2017	10	231	693	2015	8	26	3.2581	3046.31	0		681	7.71213	5.61273	6.54103	4.8752	9.38355	1.54116	7.6009	1.17248	9.52	-38	-12	-0.0519836	-0.0839161	0	0	0	1	4	5000	0	1	117307
11/1/2017	101	-75.77	1836.97	11011.1	175	4.47	3.9	9.48	471	Guangdong_Shenzhen	Guangdong	Listed holding		2000	2015-08-08	2017	11	231	694	2015	8	27	3.29584	2235.3	0		681	7.51587		6.15486	5.16479	9.30666	1.49739	7.6009	1.36098	9.57	-222	44	-0.320346	0.335878	0	0	0	1	4	5000	0	1	118474
12/1/2017	101	-7.66	2355.13	9508.49	306	4.11	3.55	9.38	663	Guangdong_Shenzhen	Guangdong	Listed holding		2000	2015-08-08	2017	12	231	695	2015	8	28	3.33221	1836.97	0		681	7.76435		6.49678	5.72358	9.15994	1.41342	7.6009	1.26695	9.48	192	131	0.407643	0.748571	0	0	0	1	4	5000	0	1	118979
1/1/2018	101	66.08	3909.49	9434.26	306	5.32		9.75		Guangdong_Shenzhen	Guangdong	Listed holding		2000	2015-08-08	2018	1	232	696	2015	8	29	3.3673	2355.13	0		681	8.27116	4.19087		5.72358	9.1521	1.67147	7.6009		9.38		0		0	0	0	0	1	4	5000	0	1	122424
2/1/2018	101	52.53	2549.2	9724.9	182	5.39		9.72		Guangdong_Shenzhen	Guangdong	Listed holding		2000	2015-08-08	2018	2	232	697	2015	8	30	3.4012	3909.49	0		681	7.84354	3.96138		5.20401	9.18244	1.68455	7.6009		9.75		-124		-0.405229	0	0	0	1	4	5000	0	1	123283
3/1/2018	101	30.18	3349.58	9932.81	307	5.57		9.66		Guangdong_Shenzhen	Guangdong	Listed holding		2000	2015-08-08	2018	3	232	698	2015	8	31	3.43399	2549.2	0		681	8.11659	3.40718		5.72685	9.2036	1.7174	7.6009		9.72		125		0.686813	0	0	0	1	4	5000	0	1	124549
4/1/2018	101	-48.03	1588.47	9268.94	131	6.42		9.92		Guangdong_Shenzhen	Guangdong	Listed holding		2000	2015-08-08	2018	4	233	699	2015	8	32	3.46574	3349.58	0		681	7.37053			4.8752	9.13442	1.85942	7.6009		9.66		-176		-0.57329	0	0	0	1	4	5000	0	1	125473
7/1/2018	101	113.78	1653.08	7875.21	66	5.39		9.79		Guangdong_Shenzhen	Guangdong	Listed holding		2000	2015-08-08	2018	7	234	702	2015	8	35	3.55535	1509.1	0		681	7.4104	4.73427		4.18966	8.97148	1.68455	7.6009		9.97		-28		-0.297872	0	0	0	1	4	5000	0	1	131593
8/1/2018	101	2.73	1663.7	7653.22	41	7.24		10.42		Guangdong_Shenzhen	Guangdong	Listed holding		2000	2015-08-08	2018	8	234	703	2015	8	36	3.58352	1653.08	0		681	7.4168	1.0043		3.71357	8.94288	1.97962	7.6009		9.79		-25		-0.378788	0	0	0	1	4	5000	0	1	133663
9/1/2018	101	45.84	1112	7414.38	27	7.2		10.33		Guangdong_Shenzhen	Guangdong	Listed holding		2000	2015-08-08	2018	9	234	704	2015	8	37	3.61092	1663.7	0		681	7.01392	3.82516		3.29584	8.91118	1.97408	7.6009		10.42		-14		-0.341463	0	0	0	1	4	5000	0	1	135130
10/1/2018	101	-3.37	816.2	7268.44	24	5.67		9.88		Guangdong_Shenzhen	Guangdong	Listed holding		2000	2015-08-08	2018	10	235	705	2015	8	38	3.63759	1112	0		681	6.70466			3.17805	8.8913	1.73519	7.6009		10.33		-3		-0.111111	0	0	0	1	4	5000	0	1	136311
11/1/2018	101	-11.07	1223	7448.97	27	7.86		10.49		Guangdong_Shenzhen	Guangdong	Listed holding		2000	2015-08-08	2018	11	235	706	2015	8	39	3.66356	816.2	0		681	7.10906			3.29584	8.91583	2.06179	7.6009		9.88		3		0.125	0	0	0	1	4	5000	0	1	138130
7/1/2017	102	10.13	1201	1503.86	50	1.27	7.9	15.07	152	Zhejiang_Ningbo	Zhejiang	Private sector	Close down	2000	2013-12-19	2017	7	230	690	2013	12	43	3.7612	1042.8	0		659	7.09091	2.3155	5.02388	3.91202	7.31579	0.239018	7.6009	2.06686	15	-42	-11	-0.216495	-0.180328	0	1	0	0	2	5000	0	1	85312.4
8/1/2017	102	14.28	1205.6	1486.16	46	1.22	8.74	15.03	138	Zhejiang_Ningbo	Zhejiang	Private sector	Close down	2000	2013-12-19	2017	8	230	691	2013	12	44	3.78419	1201	0		659	7.09473	2.65886	4.92725	3.82864	7.30395	0.198852	7.6009	2.16791	15.07	-14	-4	-0.0921053	-0.08	0	1	0	0	2	5000	0	1	86035.9
9/1/2017	102	2.04	1191.2	1533.56	37	1.21	8.51	15.03	140	Zhejiang_Ningbo	Zhejiang	Private sector	Close down	2000	2013-12-19	2017	9	230	692	2013	12	45	3.80666	1205.6	0		659	7.08272	0.71295	4.94164	3.61092	7.33535	0.190621	7.6009	2.14124	15.03	2	-9	0.0144928	-0.195652	0	1	0	0	2	5000	0	1	86792.2
10/1/2017	102	22.23	1347.2	1628.5	36	1.24	9.04	15.03	149	Zhejiang_Ningbo	Zhejiang	Private sector	Close down	2000	2013-12-19	2017	10	231	693	2013	12	46	3.82864	1191.2	0		659	7.20578	3.10144	5.00395	3.58352	7.39541	0.215112	7.6009	2.20166	15.03	9	-1	0.0642857	-0.027027	0	1	0	0	2	5000	0	1	87348.3
11/1/2017	102	6.87	1228.1	1564.9	24	1.89	8.59	14.45	143	Zhejiang_Ningbo	Zhejiang	Private sector	Close down	2000	2013-12-19	2017	11	231	694	2013	12	47	3.85015	1347.2	0		659	7.11322	1.92716	4.96284	3.17805	7.35558	0.636577	7.6009	2.1506	15.03	-6	-12	-0.0402685	-0.333333	0	1	0	0	2	5000	0	1	88022.7
12/1/2017	102	-0.06	882.8	1618.36	33	1.56	7.01	13.85	126	Zhejiang_Ningbo	Zhejiang	Private sector	Close down	2000	2013-12-19	2017	12	231	695	2013	12	48	3.8712	1228.1	0		659	6.7831		4.83628	3.49651	7.38917	0.444686	7.6009	1.94734	14.45	-17	9	-0.118881	0.375	0	1	0	0	2	5000	0	1	88606.5
1/1/2018	102	-15.9	845.2	1628.73	33	1.45		13.66		Zhejiang_Ningbo	Zhejiang	Private sector	Close down	2000	2013-12-19	2018	1	232	696	2013	12	49	3.89182	882.8	0		659	6.73957			3.49651	7.39556	0.371564	7.6009		13.85		0		0	0	1	0	0	2	5000	0	1	90519
2/1/2018	102	-17	1045.1	2499.52	28	1.89		14.18		Zhejiang_Ningbo	Zhejiang	Private sector	Close down	2000	2013-12-19	2018	2	232	697	2013	12	50	3.91202	845.2	0		659	6.95187			3.33221	7.82385	0.636577	7.6009		13.66		-5		-0.151515	0	1	0	0	2	5000	0	1	91445
3/1/2018	102	6	930.1	2050.12	25	1.63		13.86		Zhejiang_Ningbo	Zhejiang	Private sector	Close down	2000	2013-12-19	2018	3	232	698	2013	12	51	3.93183	1045.1	0		659	6.83529	1.79176		3.21888	7.62565	0.488581	7.6009		14.18		-3		-0.107143	0	1	0	0	2	5000	0	1	92314.8
4/1/2018	102	-14.3	580.1	1664.13	14	1.49		13.62		Zhejiang_Ningbo	Zhejiang	Private sector	Close down	2000	2013-12-19	2018	4	233	699	2013	12	52	3.95124	930.1	0		659	6.3632			2.63906	7.41706	0.398777	7.6009		13.86		-11		-0.44	0	1	0	0	2	5000	0	1	93353.4
7/1/2017	103		679.73	2229.67	13	3.29	3.21	10.48	212	Zhejiang_Ningbo	Zhejiang	Private sector		5000	2015-04-01	2017	7	230	690	2015	4	27	3.29584	0	1	690	681	6.5217		5.35659	2.56495	7.70961	1.19089	8.51719	1.16627	9.94					0	1	0	0	2	5000	1	2	85312.4
8/1/2017	103		681.98	2741.28	8	3.73	1.95	9.73	349	Zhejiang_Ningbo	Zhejiang	Private sector		5000	2015-04-01	2017	8	230	691	2015	4	28	3.33221	679.73	0		681	6.525		5.85507	2.07944	7.91618	1.31641	8.51719	0.66783	10.48	137	-5	0.646226	-0.384615	0	1	0	0	2	5000	1	2	86035.9
9/1/2017	103		993.99	3056.62	17	3.36	4.18	9.75	238	Zhejiang_Ningbo	Zhejiang	Private sector		5000	2015-04-01	2017	9	230	692	2015	4	29	3.3673	681.98	0		681	6.90173		5.47227	2.83321	8.02506	1.21194	8.51719	1.43031	9.73	-111	9	-0.318052	1.125	0	1	0	0	2	5000	1	2	86792.2
10/1/2017	103		1262.27	3333.52	18	2.59	5.95	9.2	212	Zhejiang_Ningbo	Zhejiang	Private sector		5000	2015-04-01	2017	10	231	693	2015	4	30	3.4012	993.99	0		681	7.14067		5.35659	2.89037	8.11178	0.951658	8.51719	1.78339	9.75	-26	1	-0.109244	0.0588235	0	1	0	0	2	5000	1	2	87348.3
11/1/2017	103		686.55	3588.45	21	4.28	4.67	9.91	147	Zhejiang_Ningbo	Zhejiang	Private sector		5000	2015-04-01	2017	11	231	694	2015	4	31	3.43399	1262.27	0		681	6.53168		4.99043	3.04452	8.18548	1.45395	8.51719	1.54116	9.2	-65	3	-0.306604	0.166667	0	1	0	0	2	5000	1	2	88022.7
12/1/2017	103		1591.25	3684.02	31	4.96	8.04	9.94	198	Zhejiang_Ningbo	Zhejiang	Private sector		5000	2015-04-01	2017	12	231	695	2015	4	32	3.46574	686.55	0		681	7.37228		5.28827	3.43399	8.21176	1.60141	8.51719	2.08443	9.91	51	10	0.346939	0.476191	0	1	0	0	2	5000	1	2	88606.5
7/1/2017	104		345.8	12949.4	1	24	2.47	10	140	Sichuan_Chengdu	Sichuan	State capital shares		2000	2014-11-13	2017	7	230	690	2014	11	32	3.46574	528.91	0		662	5.84586		4.94164	1e-06	9.4688	3.17805	7.6009	0.904219	10	-26	0	-0.156627	0	1	0	0	0	1	5000	0	1	46443.3
8/1/2017	104		352	13278.2	1	24	3.12	10	113	Sichuan_Chengdu	Sichuan	State capital shares		2000	2014-11-13	2017	8	230	691	2014	11	33	3.49651	345.8	0		662	5.86363		4.72739	1e-06	9.49388	3.17805	7.6009	1.13783	10	-27	0	-0.192857	0	1	0	0	0	1	5000	0	1	46795.7
9/1/2017	104		484.84	13798.1	2	37.82	5.1	9.38	95	Sichuan_Chengdu	Sichuan	State capital shares		2000	2014-11-13	2017	9	230	692	2014	11	34	3.52636	352	0		662	6.18382		4.55388	0.693148	9.53229	3.63284	7.6009	1.62924	10	-18	1	-0.159292	1	1	0	0	0	1	5000	0	1	47316.6
10/1/2017	104		312.56	14071.3	1	24	3.55	10	88	Sichuan_Chengdu	Sichuan	State capital shares		2000	2014-11-13	2017	10	231	693	2014	11	35	3.55535	484.84	0		662	5.7448		4.47734	1e-06	9.55189	3.17805	7.6009	1.26695	9.38	-7	-1	-0.0736842	-0.5	1	0	0	0	1	5000	0	1	47561.6
11/1/2017	104		515.26	14550.9	3	15.52	4.22	9.53	122	Sichuan_Chengdu	Sichuan	State capital shares		2000	2014-11-13	2017	11	231	694	2014	11	36	3.58352	312.56	0		662	6.24467		4.80402	1.09861	9.58541	2.74213	7.6009	1.43983	10	34	2	0.386364	2	1	0	0	0	1	5000	0	1	47886.5
12/1/2017	104		446.76	13342.8	6	9.26	2.96	9.01	151	Sichuan_Chengdu	Sichuan	State capital shares		2000	2014-11-13	2017	12	231	695	2014	11	37	3.61092	515.26	0		662	6.10202		5.01728	1.79176	9.49873	2.2257	7.6009	1.08519	9.53	29	3	0.237705	1	1	0	0	0	1	5000	0	1	48124.4
1/1/2018	104		324.66	14350.7	6	6.06		8.29		Sichuan_Chengdu	Sichuan	State capital shares		2000	2014-11-13	2018	1	232	696	2014	11	38	3.63759	446.76	0		662	5.78278			1.79176	9.57155	1.80171	7.6009		9.01		0		0	1	0	0	0	1	5000	0	1	49011.2
2/1/2018	104		520.22	14870.3	2	21.6		9.77		Sichuan_Chengdu	Sichuan	State capital shares		2000	2014-11-13	2018	2	232	697	2014	11	39	3.66356	324.66	0		662	6.25425			0.693148	9.60712	3.07269	7.6009		8.29		-4		-0.666667	1	0	0	0	1	5000	0	1	49393.3
7/1/2017	105	111.13	5960.14	41956.1	1249	11.33	0.79	16.21	7515	Hubei_Wuhan	Hubei	Private sector		1500	2014-12-29	2017	7	230	690	2014	12	31	3.43399	4532.8	0		665	8.69285	4.7107	8.92466	7.1301	10.6444	2.42745	7.31322	-0.235721	16.23	4788	614	1.75578	0.966929	0	1	0	0	2	5000	0	1	36569.5
8/1/2017	105	130.6	6180.52	44395.7	1495	11.92	1.84	16.2	3363	Hubei_Wuhan	Hubei	Private sector		1500	2014-12-29	2017	8	230	691	2014	12	32	3.46574	5960.14	0		665	8.72916	4.87214	8.12059	7.30988	10.7009	2.47822	7.31322	0.609766	16.21	-4152	246	-0.552495	0.196958	0	1	0	0	2	5000	0	1	36935.2
9/1/2017	105	90.83	6789.41	45820.5	1808	13.13	1.77	16.33	3843	Hubei_Wuhan	Hubei	Private sector		1500	2014-12-29	2017	9	230	692	2014	12	33	3.49651	6180.52	0		665	8.82312	4.50899	8.25401	7.49998	10.7325	2.5749	7.31322	0.57098	16.2	480	313	0.14273	0.209365	0	1	0	0	2	5000	0	1	37394.9
10/1/2017	105	5.95	5649.75	45464.4	1224	14.35	1.01	16.5	5616	Hubei_Wuhan	Hubei	Private sector		1500	2014-12-29	2017	10	231	693	2014	12	34	3.52636	6789.41	0		665	8.63937	1.78339	8.63337	7.10988	10.7247	2.66375	7.31322	0.0099513	16.33	1773	-584	0.461358	-0.323009	0	1	0	0	2	5000	0	1	37540.5
11/1/2017	105	147.06	7004.63	46911.4	1183	15.61	0.87	16.42	8007	Hubei_Wuhan	Hubei	Private sector		1500	2014-12-29	2017	11	231	694	2014	12	35	3.55535	5649.75	0		665	8.85433	4.99084	8.98807	7.07581	10.756	2.74791	7.31322	-0.139261	16.5	2391	-41	0.425748	-0.0334967	0	1	0	0	2	5000	0	1	38020
12/1/2017	105	140.91	7050.23	47457.7	1462	16.14	1.27	16.33	5561	Hubei_Wuhan	Hubei	Private sector		1500	2014-12-29	2017	12	231	695	2014	12	36	3.58352	7004.63	0		665	8.86082	4.94812	8.62353	7.28756	10.7676	2.7813	7.31322	0.239018	16.42	-2446	279	-0.305483	0.235841	0	1	0	0	2	5000	0	1	38154.9
1/1/2018	105	118.9	8499.88	44175.9	1462	18.44		16.58		Hubei_Wuhan	Hubei	Private sector		1500	2014-12-29	2018	1	232	696	2014	12	37	3.61092	7050.23	0		665	9.04781	4.77828		7.28756	10.6959	2.91452	7.31322		16.33		0		0	0	1	0	0	2	5000	0	1	39502.1
2/1/2018	105	-13.81	4445.43	44502.7	672	22.34		16.72		Hubei_Wuhan	Hubei	Private sector		1500	2014-12-29	2018	2	232	697	2014	12	38	3.63759	8499.88	0		665	8.39963			6.51026	10.7033	3.10638	7.31322		16.58		-790		-0.540356	0	1	0	0	2	5000	0	1	39973.8
3/1/2018	105	-188.15	4425.21	43977.7	890	18.47		16.55		Hubei_Wuhan	Hubei	Private sector		1500	2014-12-29	2018	3	232	698	2014	12	39	3.66356	4445.43	0		665	8.39507			6.79122	10.6914	2.91615	7.31322		16.72		218		0.324405	0	1	0	0	2	5000	0	1	40322.2
8/1/2018	105	205.26	5642.47	42245	20344	7.58		14.77		Hubei_Wuhan	Hubei	Private sector		1500	2014-12-29	2018	8	234	703	2014	12	44	3.78419		0		665	8.63808	5.32428		9.92054	10.6512	2.02551	7.31322		16.38					0	1	0	0	2	5000	0	1	42730.4
9/1/2018	105	-94.32	7608.45	44849	31627	4.39		12.69		Hubei_Wuhan	Hubei	Private sector		1500	2014-12-29	2018	9	234	704	2014	12	45	3.80666	5642.47	0		665	8.93702			10.3618	10.7111	1.47933	7.31322		14.77		11283		0.554611	0	1	0	0	2	5000	0	1	43342.3
10/1/2018	105	126.87	8133.94	45316.1	39543	3.24		12.08		Hubei_Wuhan	Hubei	Private sector		1500	2014-12-29	2018	10	235	705	2014	12	46	3.82864	7608.45	0		665	9.0038	4.84316		10.5851	10.7214	1.17557	7.31322		12.69		7916		0.250292	0	1	0	0	2	5000	0	1	43650.5
11/1/2018	105	-0.85	9599.94	46130.7	46114	3.09		12.04		Hubei_Wuhan	Hubei	Private sector		1500	2014-12-29	2018	11	235	706	2014	12	47	3.85015	8133.94	0		665	9.16951			10.7389	10.7392	1.12817	7.31322		12.08		6571		0.166174	0	1	0	0	2	5000	0	1	43974.6
7/1/2017	106	432.92	7816.45	383716	184	14.92	6.12	8.78	1277	Beijing_The rising sun	Beijing	Private sector		1000	2014-05-29	2017	7	230	690	2014	5	38	3.63759	9192.42	0		663	8.96398	6.07055	7.15227	5.21494	12.8577	2.7027	6.90775	1.81156	8.63	-158	-11	-0.110104	-0.0564103	0	1	0	0	2	5000	0	1	60950.2
8/1/2017	106	-1005.12	7369.68	365531	203	14.41	6.59	8.46	1118	Beijing_The rising sun	Beijing	Private sector		1000	2014-05-29	2017	8	230	691	2014	5	39	3.66356	7816.45	0		663	8.90513		7.0193	5.31321	12.8091	2.66792	6.90775	1.88555	8.78	-159	19	-0.124511	0.103261	0	1	0	0	2	5000	0	1	61668.2
9/1/2017	106	-362.93	8921.57	315308	166	10.66	8.5	8.12	1050	Beijing_The rising sun	Beijing	Private sector		1000	2014-05-29	2017	9	230	692	2014	5	40	3.68888	7369.68	0		663	9.09623		6.95655	5.11199	12.6613	2.3665	6.90775	2.14007	8.46	-68	-37	-0.0608229	-0.182266	0	1	0	0	2	5000	0	1	62363.4
10/1/2017	106	-2331.06	10347.8	272627	155	9.61	8.87	7.87	1167	Beijing_The rising sun	Beijing	Private sector		1000	2014-05-29	2017	10	231	693	2014	5	41	3.71357	8921.57	0		663	9.24453		7.06219	5.04343	12.5159	2.2628	6.90775	2.18268	8.12	117	-11	0.111429	-0.0662651	0	1	0	0	2	5000	0	1	62402.1
11/1/2017	106	-1198.77	9823.13	220554	179	10.5	9.55	8.11	1029	Beijing_The rising sun	Beijing	Private sector		1000	2014-05-29	2017	11	231	694	2014	5	42	3.73767	10347.8	0		663	9.19249		6.93634	5.18739	12.3039	2.35137	6.90775	2.25654	7.87	-138	24	-0.118252	0.154839	0	1	0	0	2	5000	0	1	62719.7
12/1/2017	106	-626.54	4768.67	205037	157	10.41	6.98	8.17	683	Beijing_The rising sun	Beijing	Private sector		1000	2014-05-29	2017	12	231	695	2014	5	43	3.7612	9823.13	0		663	8.46982		6.52649	5.05625	12.2309	2.34277	6.90775	1.94305	8.11	-346	-22	-0.336249	-0.122905	0	1	0	0	2	5000	0	1	63382.6
1/1/2018	106	483.22	8665.3	173666	157	9.67		8.5		Beijing_The rising sun	Beijing	Private sector		1000	2014-05-29	2018	1	232	696	2014	5	44	3.78419	4768.67	0		663	9.06708	6.18047		5.05625	12.0649	2.26903	6.90775		8.17		0		0	0	1	0	0	2	5000	0	1	60970.9
2/1/2018	106	369.49	7058.84	187838	118	8.8		8.32		Beijing_The rising sun	Beijing	Private sector		1000	2014-05-29	2018	2	232	697	2014	5	45	3.80666	8665.3	0		663	8.86204	5.91212		4.77069	12.1433	2.17475	6.90775		8.5		-39		-0.248408	0	1	0	0	2	5000	0	1	61554.8
3/1/2018	106	-10.21	6582.98	183255	129	9.21		7.21		Beijing_The rising sun	Beijing	Private sector		1000	2014-05-29	2018	3	232	698	2014	5	46	3.82864	7058.84	0		663	8.79224			4.85981	12.1186	2.22029	6.90775		8.32		11		0.0932203	0	1	0	0	2	5000	0	1	62052.3
4/1/2018	106	-11.84	7997.95	168011	141	10.55		8.56		Beijing_The rising sun	Beijing	Private sector		1000	2014-05-29	2018	4	233	699	2014	5	47	3.85015	6582.98	0		663	8.98694			4.94876	12.0318	2.35613	6.90775		7.21		12		0.0930233	0	1	0	0	2	5000	0	1	63039.1
5/1/2018	106	39.52	8096.87	155438	195	12.11		8.24		Beijing_The rising sun	Beijing	Private sector		1000	2014-05-29	2018	5	233	700	2014	5	48	3.8712	7997.95	0		663	8.99923	3.67681		5.273	11.954	2.49403	6.90775		8.56		54		0.382979	0	1	0	0	2	5000	0	1	63500
6/1/2018	106	-832.06	4522.46	134198	161	13.6		8.54		Beijing_The rising sun	Beijing	Private sector		1000	2014-05-29	2018	6	233	701	2014	5	49	3.89182	8096.87	0		663	8.41681			5.0814	11.8071	2.61007	6.90775		8.24		-34		-0.174359	0	1	0	0	2	5000	0	1	64100
7/1/2018	106	507.31	3833.27	124318	95	11.52		8.59		Beijing_The rising sun	Beijing	Private sector		1000	2014-05-29	2018	7	234	702	2014	5	50	3.91202	4522.46	0		663	8.25147	6.22912		4.55388	11.7306	2.44408	6.90775		8.54		-66		-0.409938	0	1	0	0	2	5000	0	1	64933.4
8/1/2018	106	-45.95	5414.53	121389	193	9.5		8.23		Beijing_The rising sun	Beijing	Private sector		1000	2014-05-29	2018	8	234	703	2014	5	51	3.93183	3833.27	0		663	8.59684			5.26269	11.7068	2.25129	6.90775		8.59		98		1.03158	0	1	0	0	2	5000	0	1	65243.1
9/1/2018	106	111.54	4305.6	117370	142	9.66		8.22		Beijing_The rising sun	Beijing	Private sector		1000	2014-05-29	2018	9	234	704	2014	5	52	3.95124	5414.53	0		663	8.36767	4.71438		4.95583	11.6731	2.26799	6.90775		8.23		-51		-0.264249	0	1	0	0	2	5000	0	1	66311.6
10/1/2018	106	-189.81	4246.1	106933	158	13.38		8.42		Beijing_The rising sun	Beijing	Private sector		1000	2014-05-29	2018	10	235	705	2014	5	53	3.97029	4305.6	0		663	8.35376			5.06259	11.58	2.59376	6.90775		8.22		16		0.112676	0	1	0	0	2	5000	0	1	66511.5
11/1/2018	106	-910.89	688.76	95710.2	26	14.33		8.83		Beijing_The rising sun	Beijing	Private sector		1000	2014-05-29	2018	11	235	706	2014	5	54	3.98898	4246.1	0		663	6.53489			3.2581	11.4691	2.66235	6.90775		8.42		-132		-0.835443	0	1	0	0	2	5000	0	1	66830.8
7/1/2017	107	71.46	1105.87	3066.24	37	4.33	2.76	9.43	401	Beijing_Fengtai	Beijing	Private sector	Suspension of tender	5000	2015-07-01	2017	7	230	690	2015	7	24	3.17805	737.21	0		683	7.00839	4.26914	5.99396	3.61092	8.02821	1.46557	8.51719	1.01523	9.32	118	11	0.416961	0.423077	0	1	0	0	2	5000	1	2	60950.2
8/1/2017	107	100.91	2468.08	4889	127	10.44	4.34	10.75	569	Beijing_Fengtai	Beijing	Private sector	Suspension of tender	5000	2015-07-01	2017	8	230	691	2015	7	25	3.21888	1105.87	0		683	7.8112	4.61423	6.34388	4.84419	8.49474	2.34565	8.51719	1.46788	9.43	168	90	0.418953	2.43243	0	1	0	0	2	5000	1	2	61668.2
9/1/2017	107	-28.3	2101.93	6407.69	120	8.62	3.1	10.34	678	Beijing_Fengtai	Beijing	Private sector	Suspension of tender	5000	2015-07-01	2017	9	230	692	2015	7	26	3.2581	2468.08	0		683	7.65061		6.51915	4.78749	8.76525	2.15408	8.51719	1.1314	10.75	109	-7	0.191564	-0.0551181	0	1	0	0	2	5000	1	2	62363.4
10/1/2017	107	18.12	1775.9	7607.29	46	9.58	3.02	10.54	588	Beijing_Fengtai	Beijing	Private sector	Suspension of tender	5000	2015-07-01	2017	10	231	693	2015	7	27	3.29584	2101.93	0		683	7.48206	2.89702	6.37673	3.82864	8.93686	2.25968	8.51719	1.10526	10.34	-90	-74	-0.132743	-0.616667	0	1	0	0	2	5000	1	2	62402.1
11/1/2017	107	132.35	1129.86	8484.34	76	8.87	2.76	10.26	409	Beijing_Fengtai	Beijing	Private sector	Suspension of tender	5000	2015-07-01	2017	11	231	694	2015	7	28	3.33221	1775.9	0		683	7.02985	4.88545	6.01372	4.33073	9.04598	2.18268	8.51719	1.01523	10.54	-179	30	-0.304422	0.652174	0	1	0	0	2	5000	1	2	62719.7
12/1/2017	107	11.97	1010.97	8776.72	103	7.98	2.48	10.2	407	Beijing_Fengtai	Beijing	Private sector	Suspension of tender	5000	2015-07-01	2017	12	231	695	2015	7	29	3.3673	1129.86	0		683	6.91866	2.4824	6.00881	4.63473	9.07986	2.07694	8.51719	0.908259	10.26	-2	27	-0.00489	0.355263	0	1	0	0	2	5000	1	2	63382.6
1/1/2018	107	68.69	1327.45	9004.3	103	8.99		10.41		Beijing_Fengtai	Beijing	Private sector	Suspension of tender	5000	2015-07-01	2018	1	232	696	2015	7	30	3.4012	1010.97	0		683	7.19102	4.2296		4.63473	9.10546	2.19611	8.51719		10.2		0		0	0	1	0	0	2	5000	1	2	60970.9
2/1/2018	107	68	1195.06	9489.12	60	8.07		10.37		Beijing_Fengtai	Beijing	Private sector	Suspension of tender	5000	2015-07-01	2018	2	232	697	2015	7	31	3.43399	1327.45	0		683	7.08595	4.21951		4.09434	9.1579	2.08815	8.51719		10.41		-43		-0.417476	0	1	0	0	2	5000	1	2	61554.8
3/1/2018	107	55.24	1823.81	10607.4	92	8.25		10.27		Beijing_Fengtai	Beijing	Private sector	Suspension of tender	5000	2015-07-01	2018	3	232	698	2015	7	32	3.46574	1195.06	0		683	7.50868	4.01169		4.52179	9.26931	2.11021	8.51719		10.37		32		0.533333	0	1	0	0	2	5000	1	2	62052.3
4/1/2018	107	6.25	1674.03	11754.3	117	8.1		10.24		Beijing_Fengtai	Beijing	Private sector	Suspension of tender	5000	2015-07-01	2018	4	233	699	2015	7	33	3.49651	1823.81	0		683	7.42299	1.83258		4.76217	9.37197	2.09186	8.51719		10.27		25		0.271739	0	1	0	0	2	5000	1	2	63039.1
5/1/2018	107	209.21	2517.27	13631.4	206	8.69		10.36		Beijing_Fengtai	Beijing	Private sector	Suspension of tender	5000	2015-07-01	2018	5	233	700	2015	7	34	3.52636	1674.03	0		683	7.83093	5.34334		5.32788	9.52013	2.16217	8.51719		10.24		89		0.760684	0	1	0	0	2	5000	1	2	63500
6/1/2018	107	107.12	1767.52	14728.1	105	10.08		9.57		Beijing_Fengtai	Beijing	Private sector	Suspension of tender	5000	2015-07-01	2018	6	233	701	2015	7	35	3.55535	2517.27	0		683	7.47733	4.67395		4.65396	9.59751	2.31055	8.51719		10.36		-101		-0.490291	0	1	0	0	2	5000	1	2	64100
7/1/2018	107	99.87	1658.7	15500.4	102	9.25		9.46		Beijing_Fengtai	Beijing	Private sector	Suspension of tender	5000	2015-07-01	2018	7	234	702	2015	7	36	3.58352	1767.52	0		683	7.41379	4.60387		4.62497	9.64862	2.22462	8.51719		9.57		-3		-0.0285714	0	1	0	0	2	5000	1	2	64933.4
8/1/2018	107	9.47	2374.03	15080.1	172	9.32		9.47		Beijing_Fengtai	Beijing	Private sector	Suspension of tender	5000	2015-07-01	2018	8	234	703	2015	7	37	3.61092	1658.7	0		683	7.77234	2.24813		5.14749	9.62113	2.23216	8.51719		9.46		70		0.686275	0	1	0	0	2	5000	1	2	65243.1
9/1/2018	107	-122.83	201.87	13451.4	15	10.1		9.67		Beijing_Fengtai	Beijing	Private sector	Suspension of tender	5000	2015-07-01	2018	9	234	704	2015	7	38	3.63759	2374.03	0		683	5.30762			2.70805	9.50684	2.31254	8.51719		9.47		-157		-0.912791	0	1	0	0	2	5000	1	2	66311.6
7/1/2017	108	646.16	29802.4	92343.2	3597	3.87	3.74	11.16	7979	Zhejiang_Hangzhou	Zhejiang	Venture capital system		5000	2013-12-09	2017	7	230	690	2013	12	43	3.7612	37655.4	0		666	10.3023	6.47105	8.98457	8.18786	11.4333	1.35326	8.51719	1.31909	11.63	58	-620	0.0073223	-0.147024	0	0	1	0	3	5000	1	2	85312.4
8/1/2017	108	815.39	38520.3	105863	4228	5.19	4.24	10.64	9095	Zhejiang_Hangzhou	Zhejiang	Venture capital system		5000	2013-12-09	2017	8	230	691	2013	12	44	3.78419	29802.4	0		666	10.5589	6.70367	9.11548	8.34948	11.5699	1.64673	8.51719	1.44456	11.16	1116	631	0.139867	0.175424	0	0	1	0	3	5000	1	2	86035.9
9/1/2017	108	2821.02	54850	128161	5059	3.49	5.17	11.06	10612	Zhejiang_Hangzhou	Zhejiang	Venture capital system		5000	2013-12-09	2017	9	230	692	2013	12	45	3.80666	38520.3	0		666	10.9124	7.94485	9.26974	8.52892	11.761	1.2499	8.51719	1.64287	10.64	1517	831	0.166795	0.196547	0	0	1	0	3	5000	1	2	86792.2
10/1/2017	108	2148.86	52799.4	136685	5179	3.45	4.27	10.59	12352	Zhejiang_Hangzhou	Zhejiang	Venture capital system		5000	2013-12-09	2017	10	231	693	2013	12	46	3.82864	54850	0		666	10.8743	7.67269	9.42157	8.55237	11.8254	1.23837	8.51719	1.45161	11.06	1740	120	0.163965	0.0237201	0	0	1	0	3	5000	1	2	87348.3
11/1/2017	108	1148.83	60889	154675	5661	3.17	4.34	10.31	14031	Zhejiang_Hangzhou	Zhejiang	Venture capital system		5000	2013-12-09	2017	11	231	694	2013	12	47	3.85015	52799.4	0		666	11.0168	7.0465	9.54903	8.64136	11.9491	1.15373	8.51719	1.46788	10.59	1679	482	0.135929	0.0930682	0	0	1	0	3	5000	1	2	88022.7
12/1/2017	108	1162.93	59127	154571	7679	3.02	4.21	10.02	14051	Zhejiang_Hangzhou	Zhejiang	Venture capital system		5000	2013-12-09	2017	12	231	695	2013	12	48	3.8712	60889	0		666	10.9874	7.0587	9.55045	8.94624	11.9484	1.10526	8.51719	1.43746	10.31	20	2018	0.0014254	0.356474	0	0	1	0	3	5000	1	2	88606.5
1/1/2018	108	1425.18	70638.1	145502	7679	3.5		10.43		Zhejiang_Hangzhou	Zhejiang	Venture capital system		5000	2013-12-09	2018	1	232	696	2013	12	49	3.89182	59127	0		666	11.1653	7.26205		8.94624	11.888	1.25276	8.51719		10.02		0		0	0	0	1	0	3	5000	1	2	90519
2/1/2018	108	6115.08	62544.8	158549	6618	2.59		10.27		Zhejiang_Hangzhou	Zhejiang	Venture capital system		5000	2013-12-09	2018	2	232	697	2013	12	50	3.91202	70638.1	0		666	11.0436	8.71851		8.79755	11.9738	0.951658	8.51719		10.43		-1061		-0.138169	0	0	1	0	3	5000	1	2	91445
3/1/2018	108	602.9	64142.8	144361	7050	2.82		8.97		Zhejiang_Hangzhou	Zhejiang	Venture capital system		5000	2013-12-09	2018	3	232	698	2013	12	51	3.93183	62544.8	0		666	11.0689	6.40175		8.86078	11.8801	1.03674	8.51719		10.27		432		0.0652765	0	0	1	0	3	5000	1	2	92314.8
4/1/2018	108	394.03	62929.5	135516	6896	3.43		8.71		Zhejiang_Hangzhou	Zhejiang	Venture capital system		5000	2013-12-09	2018	4	233	699	2013	12	52	3.95124	64142.8	0		666	11.0498	5.97643		8.8387	11.8168	1.23256	8.51719		8.97		-154		-0.021844	0	0	1	0	3	5000	1	2	93353.4
7/1/2018	108	394.79	48577.6	116772	4689	3.47		8.63		Zhejiang_Hangzhou	Zhejiang	Venture capital system		5000	2013-12-09	2018	7	234	702	2013	12	55	4.00733	66037.7	0		666	10.7909	5.97835		8.45297	11.668	1.24415	8.51719		8.85		-3013		-0.391197	0	0	1	0	3	5000	1	2	97430.8
8/1/2018	108	269.07	38009.9	106953	2958	3.57		9.28		Zhejiang_Hangzhou	Zhejiang	Venture capital system		5000	2013-12-09	2018	8	234	703	2013	12	56	4.02535	48577.6	0		666	10.5456	5.59497		7.99227	11.5801	1.27257	8.51719		8.63		-1731		-0.369162	0	0	1	0	3	5000	1	2	98986.4
9/1/2018	108	862.78	42807.5	114294	3310	6.38		10.73		Zhejiang_Hangzhou	Zhejiang	Venture capital system		5000	2013-12-09	2018	9	234	704	2013	12	57	4.04305	38009.9	0		666	10.6645	6.76016		8.1047	11.6465	1.85317	8.51719		9.28		352		0.118999	0	0	1	0	3	5000	1	2	100612
10/1/2018	108	256.16	36136.5	118779	3376	4.57		10.54		Zhejiang_Hangzhou	Zhejiang	Venture capital system		5000	2013-12-09	2018	10	235	705	2013	12	58	4.06044	42807.5	0		666	10.4951	5.5458		8.12445	11.685	1.51951	8.51719		10.73		66		0.0199396	0	0	1	0	3	5000	1	2	101888
11/1/2018	108	130.26	25404.5	109174	2863	4.38		10.63		Zhejiang_Hangzhou	Zhejiang	Venture capital system		5000	2013-12-09	2018	11	235	706	2013	12	59	4.07754	36136.5	0		666	10.1427	4.86953		7.95962	11.6007	1.47705	8.51719		10.54		-513		-0.151955	0	0	1	0	3	5000	1	2	103366
7/1/2017	109		515	547.96	1	1.14	14.71	13.34	35	Zhejiang_Hangzhou	Zhejiang	Private sector	Close down	1000	2014-09-24	2017	7	230	690	2014	9	34	3.52636	508.34	0		678	6.24417		3.55535	1e-06	6.3062	0.131029	6.90775	2.68853	13.28	2	0	0.0606061	0	0	1	0	0	2	5000	0	1	85312.4
8/1/2017	109		495.9	564.98	1	1.08	15.03	13.21	33	Zhejiang_Hangzhou	Zhejiang	Private sector	Close down	1000	2014-09-24	2017	8	230	691	2014	9	35	3.55535	515	0		678	6.20637		3.49651	1e-06	6.33679	0.076962	6.90775	2.71005	13.34	-2	0	-0.0571429	0	0	1	0	0	2	5000	0	1	86035.9
9/1/2017	109		499.9	581.41	1	1.05	15.62	13.16	32	Zhejiang_Hangzhou	Zhejiang	Private sector	Close down	1000	2014-09-24	2017	9	230	692	2014	9	36	3.58352	495.9	0		678	6.21441		3.46574	1e-06	6.36546	0.0487911	6.90775	2.74855	13.21	-1	0	-0.030303	0	0	1	0	0	2	5000	0	1	86792.2
10/1/2017	109		497.7	551.7	1	1	16.05	13.17	31	Zhejiang_Hangzhou	Zhejiang	Private sector	Close down	1000	2014-09-24	2017	10	231	693	2014	9	37	3.61092	499.9	0		678	6.21		3.43399	1e-06	6.313	1e-06	6.90775	2.77571	13.16	-1	0	-0.03125	0	0	1	0	0	2	5000	0	1	87348.3
11/1/2017	109		485.35	517.33	1	1	16.74	13.14	29	Zhejiang_Hangzhou	Zhejiang	Private sector	Close down	1000	2014-09-24	2017	11	231	694	2014	9	38	3.63759	497.7	0		678	6.18487		3.3673	1e-06	6.24868	1e-06	6.90775	2.8178	13.17	-2	0	-0.0645161	0	0	1	0	0	2	5000	0	1	88022.7
12/1/2017	109		606.5	606.51	1	1	22.46	13.17	27	Zhejiang_Hangzhou	Zhejiang	Private sector	Close down	1000	2014-09-24	2017	12	231	695	2014	9	39	3.66356	485.35	0		678	6.4077		3.29584	1e-06	6.40772	1e-06	6.90775	3.11174	13.14	-2	0	-0.0689655	0	0	1	0	0	2	5000	0	1	88606.5
1/1/2018	109		584.65	594.16	1	1.06		13.22		Zhejiang_Hangzhou	Zhejiang	Private sector	Close down	1000	2014-09-24	2018	1	232	696	2014	9	40	3.68888	606.5	0		678	6.37101			1e-06	6.38715	0.0582699	6.90775		13.17		0		0	0	1	0	0	2	5000	0	1	90519
2/1/2018	109		514.1	681.61	1	1.04		13.25		Zhejiang_Hangzhou	Zhejiang	Private sector	Close down	1000	2014-09-24	2018	2	232	697	2014	9	41	3.71357	584.65	0		678	6.24242			1e-06	6.52446	0.0392217	6.90775		13.22		0		0	0	1	0	0	2	5000	0	1	91445
3/1/2018	109		345.65	367.66	1	1		10.27		Zhejiang_Hangzhou	Zhejiang	Private sector	Close down	1000	2014-09-24	2018	3	232	698	2014	9	42	3.73767	514.1	0		678	5.84543			1e-06	5.90716	1e-06	6.90775		13.25		0		0	0	1	0	0	2	5000	0	1	92314.8
7/1/2017	110	103.3	4519.28	22987	610	7.79		12.41	1119	Guangdong_Shenzhen	Guangdong	Private sector		5000	2015-07-28	2017	7	230	690	2015	7	24	3.17805	3942.83	0		671	8.41611	4.63764	7.02019	6.41346	10.0427	2.05284	8.51719		12.23	-20	84	-0.0175593	0.159696	0	1	0	0	2	5000	1	2	113402
8/1/2017	110	191.36	5260.55	25818.1	560	8.98		12.37	1022	Guangdong_Shenzhen	Guangdong	Private sector		5000	2015-07-28	2017	8	230	691	2015	7	25	3.21888	4519.28	0		671	8.56799	5.25416	6.92952	6.32794	10.1588	2.195	8.51719		12.41	-97	-50	-0.0866845	-0.0819672	0	1	0	0	2	5000	1	2	114872
9/1/2017	110	7.27	5454.45	27365.1	640	8.9		16.29	1016	Guangdong_Shenzhen	Guangdong	Private sector		5000	2015-07-28	2017	9	230	692	2015	7	26	3.2581	5260.55	0		671	8.60419	1.98376	6.92363	6.46147	10.217	2.18605	8.51719		12.37	-6	80	-0.0058708	0.142857	0	1	0	0	2	5000	1	2	116314
10/1/2017	110	128.14	6256.76	28631.6	894	9.73		13.9	914	Guangdong_Shenzhen	Guangdong	Private sector		5000	2015-07-28	2017	10	231	693	2015	7	27	3.29584	5454.45	0		671	8.74142	4.85312	6.81783	6.79571	10.2623	2.27521	8.51719		16.29	-102	254	-0.100394	0.396875	0	1	0	0	2	5000	1	2	117307
11/1/2017	110	108.92	8249.18	31226.3	918	6.42		10.75	940	Guangdong_Shenzhen	Guangdong	Private sector		5000	2015-07-28	2017	11	231	694	2015	7	28	3.33221	6256.76	0		671	9.01787	4.69061	6.84588	6.8222	10.349	1.85942	8.51719		13.9	26	24	0.0284464	0.0268456	0	1	0	0	2	5000	1	2	118474
12/1/2017	110	45.42	7538.76	33518.7	1123	7.89		10.9	1013	Guangdong_Shenzhen	Guangdong	Private sector		5000	2015-07-28	2017	12	231	695	2015	7	29	3.3673	8249.18	0		671	8.92781	3.81595	6.92067	7.02376	10.4199	2.0656	8.51719		10.75	73	205	0.0776596	0.223311	0	1	0	0	2	5000	1	2	118979
1/1/2018	110	241.45	6759.63	31059.4	1123	8.75		10.97		Guangdong_Shenzhen	Guangdong	Private sector		5000	2015-07-28	2018	1	232	696	2015	7	30	3.4012	7538.76	0		671	8.81872	5.48666		7.02376	10.3437	2.16905	8.51719		10.9		0		0	0	1	0	0	2	5000	1	2	122424
2/1/2018	110	182.5	4349.72	30310.2	592	5.19		10.31		Guangdong_Shenzhen	Guangdong	Private sector		5000	2015-07-28	2018	2	232	697	2015	7	31	3.43399	6759.63	0		671	8.37787	5.20675		6.38351	10.3192	1.64673	8.51719		10.97		-531		-0.472841	0	1	0	0	2	5000	1	2	123283
3/1/2018	110	-47.4	9720.73	33313.1	1261	7.03		10.74		Guangdong_Shenzhen	Guangdong	Private sector		5000	2015-07-28	2018	3	232	698	2015	7	32	3.46574	4349.72	0		671	9.18202			7.13966	10.4137	1.95019	8.51719		10.31		669		1.13007	0	1	0	0	2	5000	1	2	124549
4/1/2018	110	-70.2	5159.54	32987	623	7		10.79		Guangdong_Shenzhen	Guangdong	Private sector		5000	2015-07-28	2018	4	233	699	2015	7	33	3.49651	9720.73	0		671	8.5486			6.43455	10.4039	1.94591	8.51719		10.74		-638		-0.505948	0	1	0	0	2	5000	1	2	125473
5/1/2018	110	137.9	3049.92	31929.3	416	5.07		10.3		Guangdong_Shenzhen	Guangdong	Private sector		5000	2015-07-28	2018	5	233	700	2015	7	34	3.52636	5159.54	0		671	8.02287	4.92653		6.03069	10.3713	1.62334	8.51719		10.79		-207		-0.332263	0	1	0	0	2	5000	1	2	126797
6/1/2018	110	-75.6	4768.23	31634	584	5.82		10.35		Guangdong_Shenzhen	Guangdong	Private sector		5000	2015-07-28	2018	6	233	701	2015	7	35	3.55535	3049.92	0		671	8.46973			6.3699	10.362	1.7613	8.51719		10.3		168		0.403846	0	1	0	0	2	5000	1	2	129547
7/1/2018	110	97.3	5218.18	31700	888	6.28		10.45		Guangdong_Shenzhen	Guangdong	Private sector		5000	2015-07-28	2018	7	234	702	2015	7	36	3.58352	4768.23	0		671	8.5599	4.5778		6.78897	10.3641	1.83737	8.51719		10.35		304		0.520548	0	1	0	0	2	5000	1	2	131593
8/1/2018	110	-12	2529.95	30966.2	399	5.66		10.32		Guangdong_Shenzhen	Guangdong	Private sector		5000	2015-07-28	2018	8	234	703	2015	7	37	3.61092	5218.18	0		671	7.83596			5.98896	10.3407	1.73342	8.51719		10.45		-489		-0.550676	0	1	0	0	2	5000	1	2	133663
9/1/2018	110	-39.1	1871.69	27926.8	299	3.85		10.13		Guangdong_Shenzhen	Guangdong	Private sector		5000	2015-07-28	2018	9	234	704	2015	7	38	3.63759	2529.95	0		671	7.5346			5.70044	10.2373	1.34807	8.51719		10.32		-100		-0.250627	0	1	0	0	2	5000	1	2	135130
10/1/2018	110	109.1	1859.84	26232.3	236	4.26		10.18		Guangdong_Shenzhen	Guangdong	Private sector		5000	2015-07-28	2018	10	235	705	2015	7	39	3.66356	1871.69	0		671	7.52825	4.69226		5.46383	10.1747	1.44927	8.51719		10.13		-63		-0.210702	0	1	0	0	2	5000	1	2	136311
11/1/2018	110	-17.4	2980.52	25705.5	378	5.63		10.3		Guangdong_Shenzhen	Guangdong	Private sector		5000	2015-07-28	2018	11	235	706	2015	7	40	3.68888	1859.84	0		671	7.99985			5.93489	10.1545	1.72811	8.51719		10.18		142		0.601695	0	1	0	0	2	5000	1	2	138130
7/1/2017	111	82.06	1637	6944.02	11	6.14	17.23	11	95	Guangdong_Shenzhen	Guangdong	Private sector		3100	2016-10-21	2017	7	230	690	2016	10	9	2.19722	985	0		686	7.40062	4.40745	4.55388	2.3979	8.84564	1.81482	8.03916	2.84665	10.85	9	1	0.104651	0.1	0	1	0	0	2	5000	0	2	113402
8/1/2017	111	5.11	1400	6849.43	12	6.18	17.72	10.79	79	Guangdong_Shenzhen	Guangdong	Private sector		3100	2016-10-21	2017	8	230	691	2016	10	10	2.30259	1637	0		686	7.24423	1.6312	4.36945	2.48491	8.83192	1.82132	8.03916	2.87469	11	-16	1	-0.168421	0.0909091	0	1	0	0	2	5000	0	2	114872
9/1/2017	111	-30.71	965	6842.41	10	6.47	13.22	10.95	73	Guangdong_Shenzhen	Guangdong	Private sector		3100	2016-10-21	2017	9	230	692	2016	10	11	2.3979	1400	0		686	6.87213		4.29046	2.30259	8.83089	1.86718	8.03916	2.58173	10.79	-6	-2	-0.0759494	-0.166667	0	1	0	0	2	5000	0	2	116314
10/1/2017	111	-29.63	1175	7151.6	17	5.31	12.11	10.9	97	Guangdong_Shenzhen	Guangdong	Private sector		3100	2016-10-21	2017	10	231	693	2016	10	12	2.48491	965	0		686	7.06902		4.57471	2.83321	8.87509	1.66959	8.03916	2.49403	10.95	24	7	0.328767	0.7	0	1	0	0	2	5000	0	2	117307
11/1/2017	111	20.1	1050	6463.97	13	5.17	13.29	10.81	79	Guangdong_Shenzhen	Guangdong	Private sector		3100	2016-10-21	2017	11	231	694	2016	10	13	2.56495	1175	0		686	6.95655	3.00072	4.36945	2.56495	8.774	1.64287	8.03916	2.58701	10.9	-18	-4	-0.185567	-0.235294	0	1	0	0	2	5000	0	2	118474
12/1/2017	111	30.96	895	6489.91	10	3.58	10.29	10.58	87	Guangdong_Shenzhen	Guangdong	Private sector		3100	2016-10-21	2017	12	231	695	2016	10	14	2.63906	1050	0		686	6.79682	3.4327	4.46591	2.30259	8.778	1.27536	8.03916	2.33117	10.81	8	-3	0.101266	-0.230769	0	1	0	0	2	5000	0	2	118979
1/1/2018	111	10	550	6160	10	5.24		10.74		Guangdong_Shenzhen	Guangdong	Private sector		3100	2016-10-21	2018	1	232	696	2016	10	15	2.70805	895	0		686	6.30992	2.30259		2.30259	8.72583	1.65632	8.03916		10.58		0		0	0	1	0	0	2	5000	0	2	122424
2/1/2018	111	20	400	5395	8	5.55		10.81		Guangdong_Shenzhen	Guangdong	Private sector		3100	2016-10-21	2018	2	232	697	2016	10	16	2.77259	550	0		686	5.99146	2.99573		2.07944	8.59323	1.7138	8.03916		10.74		-2		-0.2	0	1	0	0	2	5000	0	2	123283
3/1/2018	111		1230	4610	16	6.56		11.11		Guangdong_Shenzhen	Guangdong	Private sector		3100	2016-10-21	2018	3	232	698	2016	10	17	2.83321	400	0		686	7.11477			2.77259	8.43598	1.88099	8.03916		10.81		8		1	0	1	0	0	2	5000	0	2	124549
4/1/2018	111	-60	750	4190	13	6.32		11.08		Guangdong_Shenzhen	Guangdong	Private sector		3100	2016-10-21	2018	4	233	699	2016	10	18	2.89037	1230	0		686	6.62007			2.56495	8.34046	1.84372	8.03916		11.11		-3		-0.1875	0	1	0	0	2	5000	0	2	125473
5/1/2018	111		670	3955	16	6.49		11.1		Guangdong_Shenzhen	Guangdong	Private sector		3100	2016-10-21	2018	5	233	700	2016	10	19	2.94444	750	0		686	6.50728			2.77259	8.28274	1.87026	8.03916		11.08		3		0.230769	0	1	0	0	2	5000	0	2	126797
6/1/2018	111		620	3864.73	12	5.56		10.96		Guangdong_Shenzhen	Guangdong	Private sector		3100	2016-10-21	2018	6	233	701	2016	10	20	2.99573	670	0		686	6.42972			2.48491	8.25965	1.7156	8.03916		11.1		-4		-0.25	0	1	0	0	2	5000	0	2	129547
7/1/2018	111	-5	565	3815	10	5.2		10.92		Guangdong_Shenzhen	Guangdong	Private sector		3100	2016-10-21	2018	7	234	702	2016	10	21	3.04452	620	0		686	6.33683			2.30259	8.2467	1.64866	8.03916		10.96		-2		-0.166667	0	1	0	0	2	5000	0	2	131593
8/1/2018	111	-50.08	290	3774.91	5	5.69		10.97		Guangdong_Shenzhen	Guangdong	Private sector		3100	2016-10-21	2018	8	234	703	2016	10	22	3.09104	565	0		686	5.66988			1.60944	8.23613	1.73871	8.03916		10.92		-5		-0.5	0	1	0	0	2	5000	0	2	133663
9/1/2018	111	30	640	3535	12	5.48		10.93		Guangdong_Shenzhen	Guangdong	Private sector		3100	2016-10-21	2018	9	234	704	2016	10	23	3.13549	290	0		686	6.46147	3.4012		2.48491	8.17047	1.70111	8.03916		10.97		7		1.4	0	1	0	0	2	5000	0	2	135130
10/1/2018	111		565	3560	12	6				Guangdong_Shenzhen	Guangdong	Private sector		3100	2016-10-21	2018	10	235	705	2016	10	24	3.17805	640	0		686	6.33683			2.48491	8.17752	1.79176	8.03916		10.93		0		0	0	1	0	0	2	5000	0	2	136311
7/1/2017	112	672.27	37919.6	71744.7	5666	2.84	115.26	11.92	329	Zhejiang_Hangzhou	Zhejiang	Private sector		5000	2015-04-01	2017	7	230	690	2015	4	27	3.29584	38380.9	0		682	10.5432	6.51066	5.79606	8.64224	11.1809	1.0438	8.51719	4.74719	11.89	-11	-102	-0.0323529	-0.0176838	0	1	0	0	2	5000	1	2	85312.4
8/1/2017	112	152.58	37905.1	75006.6	5784	2.99	107.99	11.91	351	Zhejiang_Hangzhou	Zhejiang	Private sector		5000	2015-04-01	2017	8	230	691	2015	4	28	3.33221	37919.6	0		682	10.5428	5.02769	5.86079	8.66285	11.2253	1.09527	8.51719	4.68204	11.92	22	118	0.0668693	0.020826	0	1	0	0	2	5000	1	2	86035.9
9/1/2017	112	857.78	41243.5	82192.9	6007	3.49	119.55	11.94	345	Zhejiang_Hangzhou	Zhejiang	Private sector		5000	2015-04-01	2017	9	230	692	2015	4	29	3.3673	37905.1	0		682	10.6273	6.75435	5.84354	8.70068	11.3168	1.2499	8.51719	4.78374	11.91	-6	223	-0.017094	0.0385546	0	1	0	0	2	5000	1	2	86792.2
10/1/2017	112	34.51	39105.4	84634	5803	3.02	118.5	11.94	330	Zhejiang_Hangzhou	Zhejiang	Private sector		5000	2015-04-01	2017	10	231	693	2015	4	30	3.4012	41243.5	0		682	10.574	3.54125	5.79909	8.66613	11.3461	1.10526	8.51719	4.77491	11.94	-15	-204	-0.0434783	-0.0339604	0	1	0	0	2	5000	1	2	87348.3
11/1/2017	112	297.89	43062.7	92021.6	6388	3.72	118.63	11.95	363	Zhejiang_Hangzhou	Zhejiang	Private sector		5000	2015-04-01	2017	11	231	694	2015	4	31	3.43399	39105.4	0		682	10.6704	5.69672	5.8944	8.76218	11.4298	1.31372	8.51719	4.77601	11.94	33	585	0.1	0.10081	0	1	0	0	2	5000	1	2	88022.7
12/1/2017	112	-585.53	43580.2	96366.7	6237	3.46	110.33	11.95	395	Zhejiang_Hangzhou	Zhejiang	Private sector		5000	2015-04-01	2017	12	231	695	2015	4	32	3.46574	43062.7	0		682	10.6824		5.97889	8.73826	11.4759	1.24127	8.51719	4.70348	11.95	32	-151	0.0881543	-0.0236381	0	1	0	0	2	5000	1	2	88606.5
1/1/2018	112	921.17	41892.6	90337.7	6237	3.39		11.97		Zhejiang_Hangzhou	Zhejiang	Private sector		5000	2015-04-01	2018	1	232	696	2015	4	33	3.49651	43580.2	0		682	10.6429	6.82564		8.73826	11.4113	1.22083	8.51719		11.95		0		0	0	1	0	0	2	5000	1	2	90519
2/1/2018	112	175.12	17512.5	93759.3	2607	3.42		11.95		Zhejiang_Hangzhou	Zhejiang	Private sector		5000	2015-04-01	2018	2	232	697	2015	4	34	3.52636	41892.6	0		682	9.77067	5.16547		7.86595	11.4485	1.22964	8.51719		11.97		-3630		-0.582011	0	1	0	0	2	5000	1	2	91445
3/1/2018	112	-980.49	33956.7	92372.3	5109	2.96		11.95		Zhejiang_Hangzhou	Zhejiang	Private sector		5000	2015-04-01	2018	3	232	698	2015	4	35	3.55535	17512.5	0		682	10.4328			8.53876	11.4336	1.08519	8.51719		11.95		2502		0.959724	0	1	0	0	2	5000	1	2	92314.8
4/1/2018	112	-1035.24	36670.9	91244.4	5509	3.05		11.97		Zhejiang_Hangzhou	Zhejiang	Private sector		5000	2015-04-01	2018	4	233	699	2015	4	36	3.58352	33956.7	0		682	10.5097			8.61414	11.4213	1.11514	8.51719		11.95		400		0.0782932	0	1	0	0	2	5000	1	2	93353.4
5/1/2018	112	604.51	38327	92776.9	5690	2.9		11.98		Zhejiang_Hangzhou	Zhejiang	Private sector		5000	2015-04-01	2018	5	233	700	2015	4	37	3.61092	36670.9	0		682	10.5539	6.40442		8.64646	11.438	1.06471	8.51719		11.97		181		0.0328553	0	1	0	0	2	5000	1	2	94334.2
6/1/2018	112	-323.1	37653.8	91749.9	5697	2.9		11.98		Zhejiang_Hangzhou	Zhejiang	Private sector		5000	2015-04-01	2018	6	233	701	2015	4	38	3.63759	38327	0		682	10.5362			8.6477	11.4268	1.06471	8.51719		11.98		7		0.0012302	0	1	0	0	2	5000	1	2	96021.6
7/1/2018	112	-606.36	30888.4	83049.7	4865	1.21		11.99		Zhejiang_Hangzhou	Zhejiang	Private sector		5000	2015-04-01	2018	7	234	702	2015	4	39	3.66356	37653.8	0		682	10.3381			8.48982	11.3272	0.190621	8.51719		11.98		-832		-0.146042	0	1	0	0	2	5000	1	2	97430.8
8/1/2018	112	-17.53	32507.7	77385	5099	1.18		11.99		Zhejiang_Hangzhou	Zhejiang	Private sector		5000	2015-04-01	2018	8	234	703	2015	4	40	3.68888	30888.4	0		682	10.3892			8.5368	11.2566	0.165515	8.51719		11.99		234		0.0480987	0	1	0	0	2	5000	1	2	98986.4
9/1/2018	112	-61.73	31566.2	69025.9	5178	1.12		12		Zhejiang_Hangzhou	Zhejiang	Private sector		5000	2015-04-01	2018	9	234	704	2015	4	41	3.71357	32507.7	0		682	10.3598			8.55218	11.1422	0.11333	8.51719		11.99		79		0.0154932	0	1	0	0	2	5000	1	2	100612
10/1/2018	112	-26.79	31966.7	63325.9	5391	1.1		12		Zhejiang_Hangzhou	Zhejiang	Private sector		5000	2015-04-01	2018	10	235	705	2015	4	42	3.73767	31566.2	0		682	10.3725			8.59249	11.0561	0.0953111	8.51719		12		213		0.0411356	0	1	0	0	2	5000	1	2	101888
11/1/2018	112	147.84	32253.8	56850.4	5536	1.14		12		Zhejiang_Hangzhou	Zhejiang	Private sector		5000	2015-04-01	2018	11	235	706	2015	4	43	3.7612	31966.7	0		682	10.3814	4.99613		8.61903	10.9482	0.131029	8.51719		12		145		0.0268967	0	1	0	0	2	5000	1	2	103366
7/1/2017	113	26.43	1817.13	9587.56	255	6.04	3.93	10.31	462	Hubei_Wuhan	Hubei	Private sector		1000	2014-11-18	2017	7	230	690	2014	11	32	3.46574	1848.9	0		681	7.50501	3.2745	6.13556	5.54126	9.16822	1.7984	6.90775	1.36864	10.31	10	27	0.0221239	0.118421	0	1	0	0	2	5000	0	1	36569.5
8/1/2017	113	18.02	1980.64	9502.95	273	6.48	4.27	10.25	464	Hubei_Wuhan	Hubei	Private sector		1000	2014-11-18	2017	8	230	691	2014	11	33	3.49651	1817.13	0		681	7.59117	2.89148	6.13988	5.60947	9.15936	1.86872	6.90775	1.45161	10.31	2	18	0.004329	0.0705882	0	1	0	0	2	5000	0	1	36935.2
9/1/2017	113	41.44	2572	9863.44	298	6.27	5.38	10.03	478	Hubei_Wuhan	Hubei	Private sector		1000	2014-11-18	2017	9	230	692	2014	11	34	3.52636	1980.64	0		681	7.85244	3.72425	6.16961	5.69709	9.19659	1.83578	6.90775	1.68269	10.25	14	25	0.0301724	0.0915751	0	1	0	0	2	5000	0	1	37394.9
10/1/2017	113	9.81	1664.1	9430.24	184	5.99	4.1	9.65	406	Hubei_Wuhan	Hubei	Private sector		1000	2014-11-18	2017	10	231	693	2014	11	35	3.55535	2572	0		681	7.41704	2.2834	6.00635	5.21494	9.15168	1.79009	6.90775	1.41099	10.03	-72	-114	-0.150628	-0.38255	0	1	0	0	2	5000	0	1	37540.5
11/1/2017	113	23.06	2112.79	9672.28	224	6.31	4.94	9.79	428	Hubei_Wuhan	Hubei	Private sector		1000	2014-11-18	2017	11	231	694	2014	11	36	3.58352	1664.1	0		681	7.65576	3.1381	6.05912	5.41165	9.17702	1.84214	6.90775	1.59736	9.65	22	40	0.0541872	0.217391	0	1	0	0	2	5000	0	1	38020
12/1/2017	113	5.92	2127.66	8718.59	258	9.32	5.1	11.07	417	Hubei_Wuhan	Hubei	Private sector		1000	2014-11-18	2017	12	231	695	2014	11	37	3.61092	2112.79	0		681	7.66278	1.77834	6.03309	5.55296	9.07321	2.23216	6.90775	1.62924	9.79	-11	34	-0.0257009	0.151786	0	1	0	0	2	5000	0	1	38154.9
1/1/2018	113	15.87	1553.18	8686.63	258	9.83		10.93		Hubei_Wuhan	Hubei	Private sector		1000	2014-11-18	2018	1	232	696	2014	11	38	3.63759	2127.66	0		681	7.34806	2.76443		5.55296	9.06954	2.28544	6.90775		11.07		0		0	0	1	0	0	2	5000	0	1	39502.1
2/1/2018	113	106.8	2104.45	8794.02	237	8.95		10.89		Hubei_Wuhan	Hubei	Private sector		1000	2014-11-18	2018	2	232	697	2014	11	39	3.66356	1553.18	0		681	7.65181	4.67096		5.46806	9.08183	2.19165	6.90775		10.93		-21		-0.0813954	0	1	0	0	2	5000	0	1	39973.8
3/1/2018	113	-24.39	1949	8737.81	238	9.4		10.94		Hubei_Wuhan	Hubei	Private sector		1000	2014-11-18	2018	3	232	698	2014	11	40	3.68888	2104.45	0		681	7.57507			5.47227	9.07541	2.24071	6.90775		10.89		1		0.0042194	0	1	0	0	2	5000	0	1	40322.2
4/1/2018	113	-76.06	1474.4	8649.63	151	10.16		11.25		Hubei_Wuhan	Hubei	Private sector		1000	2014-11-18	2018	4	233	699	2014	11	41	3.71357	1949	0		681	7.29601			5.01728	9.06527	2.31846	6.90775		10.94		-87		-0.365546	0	1	0	0	2	5000	0	1	40742.7
5/1/2018	113	22.31	2152.46	9132.95	267	11.84		11.84		Hubei_Wuhan	Hubei	Private sector		1000	2014-11-18	2018	5	233	700	2014	11	42	3.73767	1474.4	0		681	7.67437	3.10503		5.58725	9.11964	2.47148	6.90775		11.25		116		0.768212	0	1	0	0	2	5000	0	1	41228.1
6/1/2018	113	-55.98	1752.8	9204.43	188	9.86		11.11		Hubei_Wuhan	Hubei	Private sector		1000	2014-11-18	2018	6	233	701	2014	11	43	3.7612	2152.46	0		681	7.46897			5.23644	9.12744	2.28849	6.90775		11.84		-79		-0.29588	0	1	0	0	2	5000	0	1	41846.3
7/1/2018	113	34.07	1465.43	9103.14	172	8.85		10.8		Hubei_Wuhan	Hubei	Private sector		1000	2014-11-18	2018	7	234	702	2014	11	44	3.78419	1752.8	0		681	7.2899	3.52842		5.14749	9.11637	2.18042	6.90775		11.11		-16		-0.0851064	0	1	0	0	2	5000	0	1	42300.7
8/1/2018	113	52.84	1548.55	8845.68	215	10.46		11.36		Hubei_Wuhan	Hubei	Private sector		1000	2014-11-18	2018	8	234	703	2014	11	45	3.80666	1465.43	0		681	7.34507	3.96727		5.37064	9.08769	2.34756	6.90775		10.8		43		0.25	0	1	0	0	2	5000	0	1	42730.4
11/1/2018	113	34.49	1632.6	9088.25	177	10.51		10.13		Hubei_Wuhan	Hubei	Private sector		1000	2014-11-18	2018	11	235	706	2014	11	48	3.8712	1254.4	0		681	7.39793	3.54067		5.17615	9.11474	2.35233	6.90775		9.41		40		0.291971	0	1	0	0	2	5000	0	1	43974.6
7/1/2017	114	478.97	12199	23043.4	34	2.18	15.15	7.09	805	Guangdong_Shenzhen	Guangdong	Private sector		5000	2014-04-15	2017	7	230	690	2014	4	39	3.66356	12724	0		664	9.40911	6.17164	6.69084	3.52636	10.0451	0.779325	8.51719	2.718	7.21	41	10	0.0536649	0.416667	0	1	0	0	2	5000	1	2	113402
8/1/2017	114	190.99	13935	23849.6	28	1.44	14.44	6.97	965	Guangdong_Shenzhen	Guangdong	Private sector		5000	2014-04-15	2017	8	230	691	2014	4	40	3.68888	12199	0		664	9.54216	5.25222	6.87213	3.33221	10.0795	0.364644	8.51719	2.67	7.09	160	-6	0.198758	-0.176471	0	1	0	0	2	5000	1	2	114872
9/1/2017	114	750.94	13264	27924.2	24	1.34	14.42	6.94	920	Guangdong_Shenzhen	Guangdong	Private sector		5000	2014-04-15	2017	9	230	692	2014	4	41	3.71357	13935	0		664	9.49281	6.62133	6.82437	3.17805	10.2372	0.29267	8.51719	2.66862	6.97	-45	-4	-0.0466321	-0.142857	0	1	0	0	2	5000	1	2	116314
10/1/2017	114	968.35	12585	28364.8	16	1.17	10.51	6.94	1197	Guangdong_Shenzhen	Guangdong	Private sector		5000	2014-04-15	2017	10	231	693	2014	4	42	3.73767	13264	0		664	9.44026	6.87559	7.08757	2.77259	10.2529	0.157005	8.51719	2.35233	6.94	277	-8	0.301087	-0.333333	0	1	0	0	2	5000	1	2	117307
11/1/2017	114	-378.92	13208	23936.8	28	1.17	10.52	6.96	1255	Guangdong_Shenzhen	Guangdong	Private sector		5000	2014-04-15	2017	11	231	694	2014	4	43	3.7612	12585	0		664	9.48858		7.13489	3.33221	10.0832	0.157005	8.51719	2.35328	6.94	58	12	0.0484545	0.75	0	1	0	0	2	5000	1	2	118474
12/1/2017	114	-425.77	9940.5	14763.3	59	2.22	11.08	7.26	897	Guangdong_Shenzhen	Guangdong	Private sector		5000	2014-04-15	2017	12	231	695	2014	4	44	3.78419	13208	0		664	9.20437		6.79906	4.07754	9.5999	0.797508	8.51719	2.40514	6.96	-358	31	-0.285259	1.10714	0	1	0	0	2	5000	1	2	118979
1/1/2018	114	111	7311.3	15078.4	59	2.39		7.23		Guangdong_Shenzhen	Guangdong	Private sector		5000	2014-04-15	2018	1	232	696	2014	4	45	3.80666	9940.5	0		664	8.89718	4.70953		4.07754	9.62102	0.871294	8.51719		7.26		0		0	0	1	0	0	2	5000	1	2	122424
2/1/2018	114	322.99	5177.3	15324.5	30	2.15		7.24		Guangdong_Shenzhen	Guangdong	Private sector		5000	2014-04-15	2018	2	232	697	2014	4	46	3.82864	7311.3	0		664	8.55204	5.77762		3.4012	9.63721	0.765468	8.51719		7.23		-29		-0.491525	0	1	0	0	2	5000	1	2	123283
3/1/2018	114	-95	4655	13471.6	36	3.3		7.49		Guangdong_Shenzhen	Guangdong	Private sector		5000	2014-04-15	2018	3	232	698	2014	4	47	3.85015	5177.3	0		664	8.4457			3.58352	9.50834	1.19392	8.51719		7.24		6		0.2	0	1	0	0	2	5000	1	2	124549
4/1/2018	114		5900	15243.6	59	3.78		7.55		Guangdong_Shenzhen	Guangdong	Private sector		5000	2014-04-15	2018	4	233	699	2014	4	48	3.8712	4655	0		664	8.68271			4.07754	9.63191	1.32972	8.51719		7.49		23		0.638889	0	1	0	0	2	5000	1	2	125473
5/1/2018	114	100	4600	15369.6	30	3.3		7.5		Guangdong_Shenzhen	Guangdong	Private sector		5000	2014-04-15	2018	5	233	700	2014	4	49	3.89182	5900	0		664	8.43381	4.60517		3.4012	9.64015	1.19392	8.51719		7.55		-29		-0.491525	0	1	0	0	2	5000	1	2	126797
6/1/2018	114		3736	14591	28	3.85		7.61		Guangdong_Shenzhen	Guangdong	Private sector		5000	2014-04-15	2018	6	233	701	2014	4	50	3.91202	4600	0		664	8.22577			3.33221	9.58816	1.34807	8.51719		7.5		-2		-0.0666667	0	1	0	0	2	5000	1	2	129547
7/1/2018	114	47	4150	14309.8	42	3.02		7.3		Guangdong_Shenzhen	Guangdong	Private sector		5000	2014-04-15	2018	7	234	702	2014	4	51	3.93183	3736	0		664	8.33086	3.85015		3.73767	9.5687	1.10526	8.51719		7.61		14		0.5	0	1	0	0	2	5000	1	2	131593
8/1/2018	114	-22	4916	13987	52	4.81		7.84		Guangdong_Shenzhen	Guangdong	Private sector		5000	2014-04-15	2018	8	234	703	2014	4	52	3.95124	4150	0		664	8.50025			3.95124	9.54588	1.5707	8.51719		7.3		10		0.238095	0	1	0	0	2	5000	1	2	133663
9/1/2018	114	50	5620	16249.1	45	3.1		7.43		Guangdong_Shenzhen	Guangdong	Private sector		5000	2014-04-15	2018	9	234	704	2014	4	53	3.97029	4916	0		664	8.63409	3.91202		3.80666	9.69579	1.1314	8.51719		7.84		-7		-0.134615	0	1	0	0	2	5000	1	2	135130
10/1/2018	114	-160	3001	15333.1	42	4.82		7.79		Guangdong_Shenzhen	Guangdong	Private sector		5000	2014-04-15	2018	10	235	705	2014	4	54	3.98898	5620	0		664	8.0067			3.73767	9.63777	1.57277	8.51719		7.43		-3		-0.0666667	0	1	0	0	2	5000	1	2	136311
11/1/2018	114	199.99	2785	13743.6	42	5.44		7.83		Guangdong_Shenzhen	Guangdong	Private sector		5000	2014-04-15	2018	11	235	706	2014	4	55	4.00733	3001	0		664	7.932	5.29827		3.73767	9.52833	1.69378	8.51719		7.79		0		0	0	1	0	0	2	5000	1	2	138130
7/1/2017	115	270.42	31359.8	94132.7	333	3.58	3.85	11.02	8149	Guangdong_Guangzhou	Guangdong	State capital shares	Economic investigation intervention	7000	2013-07-01	2017	7	230	690	2013	7	48	3.8712	28337.2	0		646	10.3533	5.59998	9.00565	5.80814	11.4525	1.27536	8.85366	1.34807	10.36	490	35	0.063977	0.11745	1	0	0	0	1	5000	1	4	113402
8/1/2017	115	353.35	26646.6	95526.5	330	4.05	3.87	11.4	6888	Guangdong_Guangzhou	Guangdong	State capital shares	Economic investigation intervention	7000	2013-07-01	2017	8	230	691	2013	7	49	3.89182	31359.8	0		646	10.1904	5.86746	8.83754	5.79909	11.4672	1.39872	8.85366	1.35326	11.02	-1261	-3	-0.154743	-0.009009	1	0	0	0	1	5000	1	4	114872
9/1/2017	115	367.68	24496.9	94914.8	325	4.21	3.59	11.41	6821	Guangdong_Guangzhou	Guangdong	State capital shares	Economic investigation intervention	7000	2013-07-01	2017	9	230	692	2013	7	50	3.91202	26646.6	0		646	10.1063	5.90721	8.82776	5.78383	11.4607	1.43746	8.85366	1.27815	11.4	-67	-5	-0.0097271	-0.0151515	1	0	0	0	1	5000	1	4	116314
10/1/2017	115	304.64	24393.5	91878.7	324	4.31	3.32	11.15	7350	Guangdong_Guangzhou	Guangdong	State capital shares	Economic investigation intervention	7000	2013-07-01	2017	10	231	693	2013	7	51	3.93183	24496.9	0		646	10.1021	5.71913	8.90245	5.78074	11.4282	1.46094	8.85366	1.19996	11.41	529	-1	0.0775546	-0.0030769	1	0	0	0	1	5000	1	4	117307
11/1/2017	115	728.6	24253.5	92026.3	352	4.58	3.57	11.07	6785	Guangdong_Guangzhou	Guangdong	State capital shares	Economic investigation intervention	7000	2013-07-01	2017	11	231	694	2013	7	52	3.95124	24393.5	0		646	10.0963	6.59112	8.82247	5.86363	11.4298	1.5217	8.85366	1.27257	11.15	-565	28	-0.0768707	0.0864198	1	0	0	0	1	5000	1	4	118474
12/1/2017	115	489.88	25977.8	88802.5	625	4.5	3.75	10.98	6927	Guangdong_Guangzhou	Guangdong	State capital shares	Economic investigation intervention	7000	2013-07-01	2017	12	231	695	2013	7	53	3.97029	24253.5	0		646	10.165	6.19416	8.84318	6.43775	11.3942	1.50408	8.85366	1.32176	11.07	142	273	0.0209285	0.775568	1	0	0	0	1	5000	1	4	118979
1/1/2018	115	193.1	31771.9	91150.5	625	4.74		11.39		Guangdong_Guangzhou	Guangdong	State capital shares	Economic investigation intervention	7000	2013-07-01	2018	1	232	696	2013	7	54	3.98898	25977.8	0		646	10.3663	5.26321		6.43775	11.4203	1.55604	8.85366		10.98		0		0	1	0	0	0	1	5000	1	4	122424
2/1/2018	115	1690.37	30722.2	103300	587	4.03		11.32		Guangdong_Guangzhou	Guangdong	State capital shares	Economic investigation intervention	7000	2013-07-01	2018	2	232	697	2013	7	55	4.00733	31771.9	0		646	10.3327	7.4327		6.37502	11.5454	1.39377	8.85366		11.39		-38		-0.0608	1	0	0	0	1	5000	1	4	123283
3/1/2018	115	-26.37	20171.5	98844.6	634	3.87		11		Guangdong_Guangzhou	Guangdong	State capital shares	Economic investigation intervention	7000	2013-07-01	2018	3	232	698	2013	7	56	4.02535	30722.2	0		646	9.91203			6.45205	11.5013	1.35326	8.85366		11.32		47		0.0800681	1	0	0	0	1	5000	1	4	124549
7/1/2017	116	36.88	1438.76	2271.72	175	2.19	1.56	11.19	923	Guangdong_Shenzhen	Guangdong	Private sector		10000	2015-12-29	2017	7	230	690	2015	12	19	2.94444	1113.3	0		687	7.27154	3.60767	6.82763	5.16479	7.72829	0.783902	9.21034	0.444686	11.33	502	34	1.1924	0.241135	0	1	0	0	2	5000	1	4	113402
8/1/2017	116	49.06	1894.92	3150.91	214	2.5	1.81	11.18	1046	Guangdong_Shenzhen	Guangdong	Private sector		10000	2015-12-29	2017	8	230	691	2015	12	20	2.99573	1438.76	0		687	7.54693	3.89304	6.95273	5.36598	8.05545	0.916291	9.21034	0.593327	11.19	123	39	0.133261	0.222857	0	1	0	0	2	5000	1	4	114872
9/1/2017	116	-14.32	2062.97	3705.57	202	2.05	2.75	10.57	749	Guangdong_Shenzhen	Guangdong	Private sector		10000	2015-12-29	2017	9	230	692	2015	12	21	3.04452	1894.92	0		687	7.6319		6.61874	5.30827	8.21759	0.71784	9.21034	1.0116	11.18	-297	-12	-0.283939	-0.0560748	0	1	0	0	2	5000	1	4	116314
10/1/2017	116	-28.04	2352.4	4115.66	227	1.83	3.33	10.61	707	Guangdong_Shenzhen	Guangdong	Private sector		10000	2015-12-29	2017	10	231	693	2015	12	22	3.09104	2062.97	0		687	7.76319		6.56103	5.42495	8.32255	0.604317	9.21034	1.20297	10.57	-42	25	-0.0560748	0.123762	0	1	0	0	2	5000	1	4	117307
11/1/2017	116	75.79	2503.98	4496.52	260	2.74	3.39	11.87	738	Guangdong_Shenzhen	Guangdong	Private sector		10000	2015-12-29	2017	11	231	694	2015	12	23	3.13549	2352.4	0		687	7.82564	4.32797	6.60394	5.56068	8.41106	1.00796	9.21034	1.22083	10.61	31	33	0.0438472	0.145374	0	1	0	0	2	5000	1	4	118474
12/1/2017	116	69.34	2565.59	5244.19	327	3.89	2.16	13.75	1187	Guangdong_Shenzhen	Guangdong	Private sector		10000	2015-12-29	2017	12	231	695	2015	12	24	3.17805	2503.98	0		687	7.84994	4.23902	7.07918	5.78996	8.56488	1.35841	9.21034	0.770109	11.87	449	67	0.608401	0.257692	0	1	0	0	2	5000	1	4	118979
1/1/2018	116	113.3	2923.52	6535.98	327	4.73		13.51		Guangdong_Shenzhen	Guangdong	Private sector		10000	2015-12-29	2018	1	232	696	2015	12	25	3.21888	2565.59	0		687	7.98054	4.73004		5.78996	8.78508	1.55393	9.21034		13.75		0		0	0	1	0	0	2	5000	1	4	122424
2/1/2018	116	81.98	2455.51	8346.64	295	5.5		13.65		Guangdong_Shenzhen	Guangdong	Private sector		10000	2015-12-29	2018	2	232	697	2015	12	26	3.2581	2923.52	0		687	7.80609	4.40648		5.68698	9.02961	1.70475	9.21034		13.51		-32		-0.0978593	0	1	0	0	2	5000	1	4	123283
3/1/2018	116	-6.62	2874.92	9352.79	387	6.5		13.65		Guangdong_Shenzhen	Guangdong	Private sector		10000	2015-12-29	2018	3	232	698	2015	12	27	3.29584	2455.51	0		687	7.96378			5.95843	9.14343	1.8718	9.21034		13.65		92		0.311864	0	1	0	0	2	5000	1	4	124549
7/1/2017	117	2787.66	90369.5	165478	1011	1.65	8.68	7.26	10415	Beijing_Xicheng	Beijing	Venture capital system		634	2014-03-15	2017	7	230	690	2014	3	40	3.68888	88729	0		654	11.4117	7.93296	9.251	6.91869	12.0166	0.500776	6.45205	2.16102	7.47	-338	1010	-0.0314331	1010	0	0	1	0	3	5000	0	1	60950.2
8/1/2017	117	-772.18	89651.5	163901	1250	2.13	8.77	7.23	10220	Beijing_Xicheng	Beijing	Venture capital system		634	2014-03-15	2017	8	230	691	2014	3	41	3.71357	90369.5	0		654	11.4037		9.2321	7.1309	12.007	0.756123	6.45205	2.17134	7.26	-195	239	-0.018723	0.2364	0	0	1	0	3	5000	0	1	61668.2
9/1/2017	117	1256.42	96398	168114	1583	1.62	8.98	7.13	10730	Beijing_Xicheng	Beijing	Venture capital system		634	2014-03-15	2017	9	230	692	2014	3	42	3.73767	89651.5	0		654	11.4762	7.13602	9.2808	7.36708	12.0324	0.482427	6.45205	2.195	7.23	510	333	0.0499022	0.2664	0	0	1	0	3	5000	0	1	62363.4
10/1/2017	117	854.86	113263	172405	1737	1.72	9.36	7.15	12102	Beijing_Xicheng	Beijing	Venture capital system		634	2014-03-15	2017	10	231	693	2014	3	43	3.7612	96398	0		654	11.6375	6.75094	9.40113	7.45991	12.0576	0.542325	6.45205	2.23644	7.13	1372	154	0.127866	0.0972836	0	0	1	0	3	5000	0	1	62402.1
11/1/2017	117	-840.65	113607	177039	1696	1.81	8.85	7.17	12841	Beijing_Xicheng	Beijing	Venture capital system		634	2014-03-15	2017	11	231	694	2014	3	44	3.78419	113263	0		654	11.6405		9.4604	7.43603	12.0841	0.593327	6.45205	2.18042	7.15	739	-41	0.0610643	-0.0236039	0	0	1	0	3	5000	0	1	62719.7
12/1/2017	117	-751.6	109797	177970	1675	1.57	8.14	7.12	13490	Beijing_Xicheng	Beijing	Venture capital system		634	2014-03-15	2017	12	231	695	2014	3	45	3.80666	113607	0		654	11.6064		9.5097	7.42357	12.0894	0.451076	6.45205	2.09679	7.17	649	-21	0.0505412	-0.0123821	0	0	1	0	3	5000	0	1	63382.6
1/1/2018	117	2526.04	107448	168220	1675	2.08		7.25		Beijing_Xicheng	Beijing	Venture capital system		634	2014-03-15	2018	1	232	696	2014	3	46	3.82864	109797	0		654	11.5848	7.83441		7.42357	12.033	0.732368	6.45205		7.12		0		0	0	0	1	0	3	5000	0	1	60970.9
2/1/2018	117	2098.1	69534	171530	1099	2.78		7.36		Beijing_Xicheng	Beijing	Venture capital system		634	2014-03-15	2018	2	232	697	2014	3	47	3.85015	107448	0		654	11.1496	7.64879		7.00216	12.0525	1.02245	6.45205		7.25		-576		-0.343881	0	0	1	0	3	5000	0	1	61554.8
3/1/2018	117	-2075.04	87356	188804	1378	2.88		7.38		Beijing_Xicheng	Beijing	Venture capital system		634	2014-03-15	2018	3	232	698	2014	3	48	3.8712	69534	0		654	11.3778			7.22839	12.1485	1.05779	6.45205		7.36		279		0.253867	0	0	1	0	3	5000	0	1	62052.3
4/1/2018	117	-135.04	83238	193183	1400	2.13		7.12		Beijing_Xicheng	Beijing	Venture capital system		634	2014-03-15	2018	4	233	699	2014	3	49	3.89182	87356	0		654	11.3295			7.24423	12.1714	0.756123	6.45205		7.38		22		0.0159652	0	0	1	0	3	5000	0	1	63039.1
5/1/2018	117	2856	89948	195027	1480	2.37		7.14		Beijing_Xicheng	Beijing	Venture capital system		634	2014-03-15	2018	5	233	700	2014	3	50	3.91202	83238	0		654	11.407	7.95718		7.2998	12.1809	0.86289	6.45205		7.12		80		0.0571429	0	0	1	0	3	5000	0	1	63500
6/1/2018	117	-3642.88	89949.2	194854	2283	2.37		7.15		Beijing_Xicheng	Beijing	Venture capital system		634	2014-03-15	2018	6	233	701	2014	3	51	3.93183	89948	0		654	11.407			7.73325	12.18	0.86289	6.45205		7.14		803		0.542568	0	0	1	0	3	5000	0	1	64100
7/1/2018	117	-2130	88590.8	178208	3432	2.33		7.18		Beijing_Xicheng	Beijing	Venture capital system		634	2014-03-15	2018	7	234	702	2014	3	52	3.95124	89949.2	0		654	11.3918			8.1409	12.0907	0.845869	6.45205		7.15		1149		0.503285	0	0	1	0	3	5000	0	1	64933.4
8/1/2018	117	-375	91443.6	172844	4455	1.84		7.09		Beijing_Xicheng	Beijing	Venture capital system		634	2014-03-15	2018	8	234	703	2014	3	53	3.97029	88590.8	0		654	11.4235			8.40178	12.0602	0.609766	6.45205		7.18		1023		0.298077	0	0	1	0	3	5000	0	1	65243.1
9/1/2018	117	-828.3	108913	159418	4343	2.06		7.72		Beijing_Xicheng	Beijing	Venture capital system		634	2014-03-15	2018	9	234	704	2014	3	54	3.98898	91443.6	0		654	11.5983			8.37632	11.9793	0.722707	6.45205		7.09		-112		-0.0251403	0	0	1	0	3	5000	0	1	66311.6
10/1/2018	117	912.24	99309.3	167251	4403	2.33				Beijing_Xicheng	Beijing	Venture capital system		634	2014-03-15	2018	10	235	705	2014	3	55	4.00733	108913	0		654	11.506	6.8159		8.39004	12.0273	0.845869	6.45205		7.72		60		0.0138153	0	0	1	0	3	5000	0	1	66511.5
7/1/2017	118	282.76	18181.7	65572	7	6.05	10.47	8.92	1736	Beijing_The rising sun	Beijing	Listed participation		1000	2014-07-08	2017	7	230	690	2014	7	36	3.58352	15454.3	0		671	9.80817	5.6446	7.45934	1.94591	11.0909	1.80006	6.90775	2.34851	7.84	167	1	0.106437	0.166667	0	0	0	1	4	5000	0	1	60950.2
8/1/2017	118	-43.5	14094.8	66221.3	80	6.01	8.47	8.57	1664	Beijing_The rising sun	Beijing	Listed participation		1000	2014-07-08	2017	8	230	691	2014	7	37	3.61092	18181.7	0		671	9.55356		7.41698	4.38203	11.1008	1.79343	6.90775	2.13653	8.92	-72	73	-0.0414747	10.4286	0	0	0	1	4	5000	0	1	61668.2
9/1/2017	118	396.76	13667.1	67131.3	81	4.9	8.63	8.32	1584	Beijing_The rising sun	Beijing	Listed participation		1000	2014-07-08	2017	9	230	692	2014	7	38	3.63759	14094.8	0		671	9.52275	5.98333	7.36771	4.39445	11.1144	1.58923	6.90775	2.15524	8.57	-80	1	-0.0480769	0.0125	0	0	0	1	4	5000	0	1	62363.4
10/1/2017	118	323.12	10487.2	66960.7	78	5.29	6.95	8.39	1510	Beijing_The rising sun	Beijing	Listed participation		1000	2014-07-08	2017	10	231	693	2014	7	39	3.66356	13667.1	0		671	9.25791	5.77802	7.31987	4.35671	11.1119	1.66582	6.90775	1.93874	8.32	-74	-3	-0.0467172	-0.037037	0	0	0	1	4	5000	0	1	62402.1
11/1/2017	118	82.67	15108.4	69390.8	75	5.28	8.37	8.57	1805	Beijing_The rising sun	Beijing	Listed participation		1000	2014-07-08	2017	11	231	694	2014	7	40	3.68888	10487.2	0		671	9.62301	4.41486	7.49832	4.31749	11.1475	1.66393	6.90775	2.12465	8.39	295	-3	0.195364	-0.0384615	0	0	0	1	4	5000	0	1	62719.7
12/1/2017	118	-95.99	11875.5	68055.4	120	4.52	7.81	8.05	1520	Beijing_The rising sun	Beijing	Listed participation		1000	2014-07-08	2017	12	231	695	2014	7	41	3.71357	15108.4	0		671	9.38223		7.32647	4.78749	11.1281	1.50851	6.90775	2.0554	8.57	-285	45	-0.157895	0.6	0	0	0	1	4	5000	0	1	63382.6
1/1/2018	118	519.93	13869.7	63349.2	120	3.91		7.52		Beijing_The rising sun	Beijing	Listed participation		1000	2014-07-08	2018	1	232	696	2014	7	42	3.73767	11875.5	0		671	9.53746	6.25369		4.78749	11.0564	1.36354	6.90775		8.05		0		0	0	0	0	1	4	5000	0	1	60970.9
2/1/2018	118	-586.99	12131.1	62490.6	165	4.42		7.52		Beijing_The rising sun	Beijing	Listed participation		1000	2014-07-08	2018	2	232	697	2014	7	43	3.7612	13869.7	0		671	9.40353			5.10595	11.0428	1.48614	6.90775		7.52		45		0.375	0	0	0	1	4	5000	0	1	61554.8
3/1/2018	118	1000	11351.4	52279.1	319	8.46		8.35		Beijing_The rising sun	Beijing	Listed participation		1000	2014-07-08	2018	3	232	698	2014	7	44	3.78419	12131.1	0		671	9.3371	6.90775		5.76519	10.8643	2.13535	6.90775		7.52		154		0.933333	0	0	0	1	4	5000	0	1	62052.3
4/1/2018	118	-39.99	15149.8	59496.1	272	4.81		7.91		Beijing_The rising sun	Beijing	Listed participation		1000	2014-07-08	2018	4	233	699	2014	7	45	3.80666	11351.4	0		671	9.62574			5.6058	10.9937	1.5707	6.90775		8.35		-47		-0.147335	0	0	0	1	4	5000	0	1	63039.1
5/1/2018	118	632.43	10338.4	61698.5	422	5.93		7.99		Beijing_The rising sun	Beijing	Listed participation		1000	2014-07-08	2018	5	233	700	2014	7	46	3.82864	15149.8	0		671	9.24362	6.44957		6.045	11.03	1.78002	6.90775		7.91		150		0.551471	0	0	0	1	4	5000	0	1	63500
6/1/2018	118	-118.2	9411.54	59087.4	497	5.16		7.85		Beijing_The rising sun	Beijing	Listed participation		1000	2014-07-08	2018	6	233	701	2014	7	47	3.85015	10338.4	0		671	9.14969			6.20859	10.9868	1.64094	6.90775		7.99		75		0.177725	0	0	0	1	4	5000	0	1	64100
7/1/2018	118	-1128.89	8282.41	52298	571	5.98		8.2		Beijing_The rising sun	Beijing	Listed participation		1000	2014-07-08	2018	7	234	702	2014	7	48	3.8712	9411.54	0		671	9.02189			6.34739	10.8647	1.78842	6.90775		7.85		74		0.148893	0	0	0	1	4	5000	0	1	64933.4
8/1/2018	118	-513.2	7455.34	47138.9	563	4.32		7.7		Beijing_The rising sun	Beijing	Listed participation		1000	2014-07-08	2018	8	234	703	2014	7	49	3.89182	8282.41	0		671	8.91669			6.33328	10.7608	1.46326	6.90775		8.2		-8		-0.0140105	0	0	0	1	4	5000	0	1	65243.1
9/1/2018	118	40	7123.54	42502.1	494	4.2		7.79		Beijing_The rising sun	Beijing	Listed participation		1000	2014-07-08	2018	9	234	704	2014	7	50	3.91202	7455.34	0		671	8.87116	3.68888		6.20254	10.6573	1.43508	6.90775		7.7		-69		-0.122558	0	0	0	1	4	5000	0	1	66311.6
10/1/2018	118	-19.1	4923.51	39396.7	405	4.95		8.05		Beijing_The rising sun	Beijing	Listed participation		1000	2014-07-08	2018	10	235	705	2014	7	51	3.93183	7123.54	0		671	8.50178			6.00389	10.5814	1.59939	6.90775		7.79		-89		-0.180162	0	0	0	1	4	5000	0	1	66511.5
11/1/2018	118	-381.2	5925.92	34836	343	5.11		8.02		Beijing_The rising sun	Beijing	Listed participation		1000	2014-07-08	2018	11	235	706	2014	7	52	3.95124	4923.51	0		671	8.68709			5.83773	10.4584	1.6312	6.90775		8.05		-62		-0.153086	0	0	0	1	4	5000	0	1	66830.8
7/1/2017	119	-7775.44	23152.9	38083.3	1995	3.81	6.85	10.21	3379	Zhejiang_Hangzhou	Zhejiang	Listed participation		6000	2014-11-01	2017	7	230	690	2014	11	32	3.46574	20658.3	0		678	10.0499		8.12533	7.5984	10.5475	1.33763	8.69951	1.92425	9.82	329	292	0.107869	0.171462	0	0	0	1	4	5000	1	3	85312.4
[truncated: 1,833 more rows]
[truncated: 17 more columns]
